# Supplementary material for: 7a-Phenyl­tetra­hydro­pyrrolo­[2,1-b]oxazol-5(6H)-one
Source: IUCrdata. 2020 Jul 10;5(Pt 7):x200919. doi: 10.1107/S2414314620009190 (PMC9462255; doi:10.1107/S2414314620009190)
Supplement: Supplementary file 1 [file x-05-x200919-sup1.cif]

##############################################################################
#                                                                            #
# This CIF contains the data for a data article accepted for                 #
# publication in IUCrData. It conforms to the requirements of                #
# Notes for Authors for IUCrData, and has been                               #
# peer reviewed under the auspices of IUCrData.                              #
#                                                                            #
# Full details of the Crystallographic Information File format               #
# are given in the paper "The Crystallographic Information File (CIF):       #
# a New Standard Archive File for Crystallography" by S. R. Hall, F. H.      #
# Allen and I. D. Brown [Acta Cryst. (1991), A47, 655-685].                  #
#                                                                            #
# The current version of the core CIF dictionary is obtainable from          #
# ftp://ftp.iucr.org/pub/cif_core.dic.                                       #
#                                                                            #
# Software is freely available for graphical display of the structure(s)     #
# in this CIF. For information consult the CIF software page                 #
# http://www.iucr.org/resources/cif/software.                                #
#                                                                            #
# This file may be used for bona fide research purposes within the           #
# scientific community so long as proper attribution is given to the data    # 
# article from which it was obtained.                                        #
#                                                                            #
##############################################################################
data_I
_database_code_depnum_ccdc_archive 'CCDC 2014300'
_audit_creation_method
;
Olex2 1.2
(compiled 2018.05.29 svn.r3508 for OlexSys, GUI svn.r5506)
;
_journal_date_recd_electronic     2020-06-30
_journal_date_accepted     2020-07-06
_journal_name_full     'IUCrData'
_journal_year     2020
_journal_volume     5
_journal_issue      7
_journal_page_first     0
_journal_page_last     0
_journal_paper_category     HO
_journal_paper_doi     10.1107/S2414314620009190
_journal_coeditor_code     HB4353
_publ_contact_author_name     'Vyacheslav S. Grinev'
_publ_contact_author_address
;
Institute of Biochemistry and Physiology of Plants and Microorganisms,
Russian Academy of Sciences, 13 Prospekt Entuziastov, Saratov 410049,
Russian Federation
;
_publ_contact_author_email     'grinev@ibppm.ru'
_publ_contact_author_fax     '+7 (8452) 97-03-83'
_publ_contact_author_phone     '+7 (8452) 97-04-44'
_publ_section_title
;
7a-Phenyltetrahydropyrrolo[2,1-<i>b</i>]oxazol-5(6<i>H</i>)-one
;
loop_
    _publ_author_name
    _publ_author_footnote
    _publ_author_address
    'Linkova, Elena I.' .
;
Institute of Chemistry,
N.G. Chernyshevsky National Research Saratov State University,
Ulitsa Astrakhanskaya, 83, Saratov 410012, Russian Federation
;
    'Grinev, Vyacheslav S.' .
;
Institute of Biochemistry and Physiology of Plants and Microorganisms,
Russian Academy of Sciences, 13 Prospekt Entuziastov, Saratov 410049,
Russian Federation
Institute of Chemistry,
N.G. Chernyshevsky National Research Saratov State University,
Ulitsa Astrakhanskaya, 83, Saratov 410012, Russian Federation
;
    'Mayorova, Oksana A.' .
;
Institute of Biochemistry and Physiology of Plants and Microorganisms,
Russian Academy of Sciences, 13 Prospekt Entuziastov, Saratov 410049,
Russian Federation
;
    'Yegorova, Alevtina Yu.' .
;
Institute of Chemistry,
N.G. Chernyshevsky National Research Saratov State University,
Ulitsa Astrakhanskaya, 83, Saratov 410012, Russian Federation
;
_publ_section_synopsis
;
In the crystal of the title compound, C---H...O and C---H...\p contacts link the
molecules into infinite chains directed along the <i>b</i>-axis direction.
;
_chemical_name_systematic
;
7a-Phenyltetrahydropyrrolo[2,1-<i>b</i>]oxazol-5(6<i>H</i>)-one
;
_chemical_name_common     ?
_chemical_formula_moiety     'C12 H13 N O2'
_chemical_formula_sum     'C12 H13 N O2'
_chemical_formula_iupac     'C12 H13 N O2'
_chemical_formula_weight     203.23
_chemical_melting_point     ?
_chemical_absolute_configuration     unk
_space_group_crystal_system     monoclinic
_space_group_name_H-M_alt     'P 1 21 1'
_space_group_name_Hall     'P 2yb'
loop_
    _space_group_symop_operation_xyz
    'x, y, z'
    '-x, y+1/2, -z'
_cell_length_a     5.7173(17)
_cell_length_b     7.346(3)
_cell_length_c     12.436(4)
_cell_angle_alpha     90
_cell_angle_beta     93.07(3)
_cell_angle_gamma     90
_cell_volume     521.5(3)
_cell_formula_units_Z     2
_cell_measurement_reflns_used     1357
_cell_measurement_theta_min     3.4830
_cell_measurement_theta_max     22.5820
_cell_measurement_temperature     295(2)
_exptl_crystal_description     needle
_exptl_crystal_colour     'clear colourless'
_exptl_crystal_size_max     0.55
_exptl_crystal_size_mid     0.1
_exptl_crystal_size_min     0.08
_exptl_crystal_density_diffrn     1.294
_exptl_crystal_density_meas     ?
_exptl_crystal_density_method     'not measured'
_exptl_crystal_F_000     216
_exptl_absorpt_coefficient_mu     0.088
_exptl_absorpt_correction_type     multi-scan
_exptl_absorpt_process_details
;
(CrysAlisPro; Agilent, 2014)
;
_exptl_absorpt_correction_T_min     0.21689
_exptl_absorpt_correction_T_max     1.00000
_exptl_special_details     ?
_diffrn_ambient_temperature     295.15
_diffrn_source     'Enhance (Mo) X-ray Source'
_diffrn_radiation_type     MoK\a
_diffrn_radiation_wavelength     0.71073
_diffrn_radiation_monochromator     graphite
_diffrn_measurement_device_type     'Agilent Technologies New Xcalibur, Ruby'
_diffrn_measurement_device     'four-circle diffractometer'
_diffrn_measurement_method     '\w scans'
_diffrn_detector     'CCD plate'
_diffrn_detector_area_resol_mean     10.4752
_diffrn_reflns_number     5059
_diffrn_reflns_av_R_equivalents     0.0478
_diffrn_reflns_av_unetI/netI     0.0651
_diffrn_reflns_theta_min     3.222
_diffrn_reflns_theta_max     29.397
_diffrn_reflns_theta_full     26.000
_diffrn_measured_fraction_theta_max     0.886
_diffrn_measured_fraction_theta_full     0.999
_diffrn_reflns_limit_h_min     -7
_diffrn_reflns_limit_h_max     7
_diffrn_reflns_limit_k_min     -9
_diffrn_reflns_limit_k_max     9
_diffrn_reflns_limit_l_min     -16
_diffrn_reflns_limit_l_max     11
_diffrn_radiation_probe     x-ray
_refine_special_details     ?
_reflns_number_total     2406
_reflns_number_gt     1462
_reflns_threshold_expression     'I > 2\s(I)'
_refine_ls_structure_factor_coef     Fsqd
_refine_ls_matrix_type     full
_refine_ls_R_factor_all     0.0937
_refine_ls_R_factor_gt     0.0540
_refine_ls_wR_factor_gt     0.1230
_refine_ls_wR_factor_ref     0.1596
_refine_ls_goodness_of_fit_ref     1.061
_refine_ls_restrained_S_all     1.060
_refine_ls_number_reflns     2406
_refine_ls_number_parameters     137
_refine_ls_number_restraints     1
_refine_ls_hydrogen_treatment     constr
_refine_ls_weighting_scheme     calc
_refine_ls_weighting_details
                      'w=1/[\s^2^(Fo^2^)+(0.0638P)^2^] where P=(Fo^2^+2Fc^2^)/3'
_atom_sites_solution_hydrogens     geom
_atom_sites_solution_primary     direct
_atom_sites_solution_secondary     ?
_refine_ls_shift/su_max     0.000
_refine_ls_shift/su_mean     0.000
_refine_diff_density_max     0.158
_refine_diff_density_min     -0.154
_refine_ls_extinction_method
;
SHELXL2018/1 (Sheldrick 2015)
;
_refine_ls_extinction_coef     0.094(18)
_refine_ls_extinction_expression
                                  'Fc^*^=kFc[1+0.001xFc^2^\l^3^/sin(2\q)]^-1/4^'
loop_
    _atom_type_symbol
    _atom_type_description
    _atom_type_scat_dispersion_real
    _atom_type_scat_dispersion_imag
    _atom_type_scat_source
    'C' 'C' 0.0033 0.0016
                         'International Tables Vol C Tables 4.2.6.8 and 6.1.1.4'
    'H' 'H' 0.0000 0.0000
                         'International Tables Vol C Tables 4.2.6.8 and 6.1.1.4'
    'N' 'N' 0.0061 0.0033
                         'International Tables Vol C Tables 4.2.6.8 and 6.1.1.4'
    'O' 'O' 0.0106 0.0060
                         'International Tables Vol C Tables 4.2.6.8 and 6.1.1.4'
_computing_data_collection
;
CrysAlisPro (Agilent, 2014)
;
_computing_cell_refinement
;
CrysAlisPro (Agilent, 2014)
;
_computing_data_reduction
;
CrysAlisPro (Agilent, 2014)
;
_computing_structure_solution
;
ShelXS (Sheldrick, 2008)
;
_computing_structure_refinement
;
ShelXL (Sheldrick, 2015)
;
_computing_molecular_graphics
;
<i>OLEX2</i> (Dolomanov <i>et al.</i>,  2009)
;
_computing_publication_material
;
<i>OLEX2</i> (Dolomanov <i>et al.</i>,  2009)
;
loop_
    _atom_site_type_symbol
    _atom_site_label
    _atom_site_fract_x
    _atom_site_fract_y
    _atom_site_fract_z
    _atom_site_U_iso_or_equiv
    _atom_site_adp_type
    _atom_site_calc_flag
    _atom_site_occupancy
    _atom_site_disorder_assembly
    _atom_site_disorder_group
    C C1 0.4191(7) 0.8471(7) 0.1967(3) 0.0669(12) Uani d 1 . .
    H H1A 0.440537 0.941850 0.143766 0.080 Uiso calc 1 . .
    H H1B 0.563590 0.831027 0.240152 0.080 Uiso calc 1 . .
    N N1 0.3418(5) 0.6763(5) 0.1455(2) 0.0560(9) Uani d 1 . .
    O O1 0.0340(4) 0.7581(5) 0.2424(2) 0.0666(9) Uani d 1 . .
    C C2 0.2140(7) 0.8897(6) 0.2663(3) 0.0694(13) Uani d 1 . .
    H H2A 0.264333 0.883883 0.341924 0.083 Uiso calc 1 . .
    H H2B 0.155301 1.011334 0.250689 0.083 Uiso calc 1 . .
    O O2 0.4289(5) 0.7275(5) -0.0288(2) 0.0743(10) Uani d 1 . .
    C C3 0.1537(6) 0.6008(6) 0.2049(3) 0.0545(10) Uani d 1 . .
    C C4 -0.0033(7) 0.4983(8) 0.1217(3) 0.0750(13) Uani d 1 . .
    H H4A -0.017904 0.371365 0.141669 0.090 Uiso calc 1 . .
    H H4B -0.158290 0.552282 0.115247 0.090 Uiso calc 1 . .
    C C5 0.1181(7) 0.5165(7) 0.0181(3) 0.0686(12) Uani d 1 . .
    H H5A 0.180468 0.399755 -0.003026 0.082 Uiso calc 1 . .
    H H5B 0.009114 0.559003 -0.038927 0.082 Uiso calc 1 . .
    C C6 0.3109(7) 0.6501(6) 0.0374(3) 0.0559(10) Uani d 1 . .
    C C7 0.2432(6) 0.4828(5) 0.2990(3) 0.0489(9) Uani d 1 . .
    C C8 0.4440(6) 0.3789(6) 0.2926(3) 0.0622(11) Uani d 1 . .
    H H8 0.529967 0.384189 0.231306 0.075 Uiso calc 1 . .
    C C9 0.5168(7) 0.2675(6) 0.3775(4) 0.0712(12) Uani d 1 . .
    H H9 0.653085 0.199387 0.373066 0.085 Uiso calc 1 . .
    C C10 0.3912(8) 0.2559(7) 0.4680(4) 0.0724(12) Uani d 1 . .
    H H10 0.441108 0.179917 0.524518 0.087 Uiso calc 1 . .
    C C11 0.1929(9) 0.3565(8) 0.4745(3) 0.0746(13) Uani d 1 . .
    H H11 0.107507 0.349304 0.535934 0.090 Uiso calc 1 . .
    C C12 0.1163(7) 0.4699(6) 0.3904(3) 0.0633(11) Uani d 1 . .
    H H12 -0.020343 0.537312 0.395607 0.076 Uiso calc 1 . .
loop_
    _atom_site_aniso_label
    _atom_site_aniso_U_11
    _atom_site_aniso_U_22
    _atom_site_aniso_U_33
    _atom_site_aniso_U_12
    _atom_site_aniso_U_13
    _atom_site_aniso_U_23
    C1 0.068(2) 0.072(3) 0.061(3) -0.019(3) 0.005(2) -0.004(2)
    N1 0.0587(17) 0.066(2) 0.0439(19) -0.0115(16) 0.0075(13) 0.0058(16)
    O1 0.0574(14) 0.0675(18) 0.076(2) 0.0055(15) 0.0118(13) 0.0046(16)
    C2 0.075(3) 0.063(3) 0.070(3) -0.005(2) 0.005(2) 0.000(2)
    O2 0.090(2) 0.082(2) 0.0525(18) -0.0011(18) 0.0205(15) 0.0124(16)
    C3 0.0511(19) 0.063(2) 0.050(2) -0.0077(18) 0.0097(16) 0.001(2)
    C4 0.075(3) 0.088(4) 0.061(3) -0.026(3) -0.002(2) 0.003(3)
    C5 0.078(2) 0.068(3) 0.060(2) -0.003(2) 0.006(2) -0.012(2)
    C6 0.061(2) 0.060(3) 0.047(2) 0.008(2) 0.0061(16) 0.005(2)
    C7 0.0494(19) 0.051(2) 0.047(2) -0.0065(17) 0.0098(14) 0.0002(19)
    C8 0.060(2) 0.073(3) 0.055(2) -0.001(2) 0.0119(18) 0.006(2)
    C9 0.064(2) 0.068(3) 0.082(3) 0.005(2) 0.007(2) 0.012(3)
    C10 0.098(3) 0.062(3) 0.057(3) -0.011(3) -0.002(2) 0.013(2)
    C11 0.106(3) 0.069(3) 0.052(2) -0.003(3) 0.028(2) 0.009(2)
    C12 0.070(2) 0.062(3) 0.059(2) -0.003(2) 0.0219(18) 0.002(2)
_geom_special_details
;
 All esds (except the esd in the dihedral angle between two l.s. planes)
 are estimated using the full covariance matrix.  The cell esds are taken
 into account individually in the estimation of esds in distances, angles
 and torsion angles; correlations between esds in cell parameters are only
 used when they are defined by crystal symmetry.  An approximate (isotropic)
 treatment of cell esds is used for estimating esds involving l.s. planes.
;
loop_
    _geom_bond_atom_site_label_1
    _geom_bond_atom_site_label_2
    _geom_bond_site_symmetry_2
    _geom_bond_distance
    _geom_bond_publ_flag
    C1 H1A . 0.9700 ?
    C1 H1B . 0.9700 ?
    C1 N1 . 1.464(6) ?
    C1 C2 . 1.527(6) ?
    N1 C3 . 1.447(5) ?
    N1 C6 . 1.361(5) ?
    O1 C2 . 1.432(5) ?
    O1 C3 . 1.434(5) ?
    C2 H2A . 0.9700 ?
    C2 H2B . 0.9700 ?
    O2 C6 . 1.230(5) ?
    C3 C4 . 1.531(5) ?
    C3 C7 . 1.523(5) ?
    C4 H4A . 0.9700 ?
    C4 H4B . 0.9700 ?
    C4 C5 . 1.502(6) ?
    C5 H5A . 0.9700 ?
    C5 H5B . 0.9700 ?
    C5 C6 . 1.486(6) ?
    C7 C8 . 1.384(5) ?
    C7 C12 . 1.385(5) ?
    C8 H8 . 0.9300 ?
    C8 C9 . 1.382(6) ?
    C9 H9 . 0.9300 ?
    C9 C10 . 1.370(6) ?
    C10 H10 . 0.9300 ?
    C10 C11 . 1.359(7) ?
    C11 H11 . 0.9300 ?
    C11 C12 . 1.389(6) ?
    C12 H12 . 0.9300 ?
loop_
    _geom_angle_atom_site_label_1
    _geom_angle_atom_site_label_2
    _geom_angle_atom_site_label_3
    _geom_angle_site_symmetry_1
    _geom_angle_site_symmetry_3
    _geom_angle
    _geom_angle_publ_flag
    H1A C1 H1B . . 109.3 ?
    N1 C1 H1A . . 111.5 ?
    N1 C1 H1B . . 111.5 ?
    N1 C1 C2 . . 101.5(3) ?
    C2 C1 H1A . . 111.5 ?
    C2 C1 H1B . . 111.5 ?
    C3 N1 C1 . . 108.8(3) ?
    C6 N1 C1 . . 124.8(4) ?
    C6 N1 C3 . . 112.9(3) ?
    C2 O1 C3 . . 105.2(3) ?
    C1 C2 H2A . . 110.1 ?
    C1 C2 H2B . . 110.1 ?
    O1 C2 C1 . . 108.0(3) ?
    O1 C2 H2A . . 110.1 ?
    O1 C2 H2B . . 110.1 ?
    H2A C2 H2B . . 108.4 ?
    N1 C3 C4 . . 105.6(3) ?
    N1 C3 C7 . . 112.5(3) ?
    O1 C3 N1 . . 103.8(3) ?
    O1 C3 C4 . . 110.1(3) ?
    O1 C3 C7 . . 110.8(3) ?
    C7 C3 C4 . . 113.6(4) ?
    C3 C4 H4A . . 110.8 ?
    C3 C4 H4B . . 110.8 ?
    H4A C4 H4B . . 108.9 ?
    C5 C4 C3 . . 104.8(3) ?
    C5 C4 H4A . . 110.8 ?
    C5 C4 H4B . . 110.8 ?
    C4 C5 H5A . . 110.3 ?
    C4 C5 H5B . . 110.3 ?
    H5A C5 H5B . . 108.6 ?
    C6 C5 C4 . . 107.0(4) ?
    C6 C5 H5A . . 110.3 ?
    C6 C5 H5B . . 110.3 ?
    N1 C6 C5 . . 108.0(4) ?
    O2 C6 N1 . . 123.3(4) ?
    O2 C6 C5 . . 128.7(4) ?
    C8 C7 C3 . . 121.1(3) ?
    C8 C7 C12 . . 118.8(4) ?
    C12 C7 C3 . . 120.0(3) ?
    C7 C8 H8 . . 120.0 ?
    C9 C8 C7 . . 120.0(4) ?
    C9 C8 H8 . . 120.0 ?
    C8 C9 H9 . . 119.5 ?
    C10 C9 C8 . . 121.0(4) ?
    C10 C9 H9 . . 119.5 ?
    C9 C10 H10 . . 120.3 ?
    C11 C10 C9 . . 119.4(4) ?
    C11 C10 H10 . . 120.3 ?
    C10 C11 H11 . . 119.6 ?
    C10 C11 C12 . . 120.8(4) ?
    C12 C11 H11 . . 119.6 ?
    C7 C12 C11 . . 120.1(4) ?
    C7 C12 H12 . . 120.0 ?
    C11 C12 H12 . . 120.0 ?
loop_
    _geom_torsion_atom_site_label_1
    _geom_torsion_atom_site_label_2
    _geom_torsion_atom_site_label_3
    _geom_torsion_atom_site_label_4
    _geom_torsion_site_symmetry_1
    _geom_torsion_site_symmetry_2
    _geom_torsion_site_symmetry_3
    _geom_torsion_site_symmetry_4
    _geom_torsion
    _geom_torsion_publ_flag
    C1 N1 C3 O1 . . . . 33.1(3) ?
    C1 N1 C3 C4 . . . . 148.9(4) ?
    C1 N1 C3 C7 . . . . -86.7(4) ?
    C1 N1 C6 O2 . . . . 32.0(6) ?
    C1 N1 C6 C5 . . . . -148.2(4) ?
    N1 C1 C2 O1 . . . . -5.7(4) ?
    N1 C3 C4 C5 . . . . 2.7(5) ?
    N1 C3 C7 C8 . . . . -34.1(5) ?
    N1 C3 C7 C12 . . . . 149.6(4) ?
    O1 C3 C4 C5 . . . . 114.1(4) ?
    O1 C3 C7 C8 . . . . -149.7(3) ?
    O1 C3 C7 C12 . . . . 34.0(5) ?
    C2 C1 N1 C3 . . . . -16.7(4) ?
    C2 C1 N1 C6 . . . . 120.9(4) ?
    C2 O1 C3 N1 . . . . -35.7(4) ?
    C2 O1 C3 C4 . . . . -148.3(3) ?
    C2 O1 C3 C7 . . . . 85.2(3) ?
    C3 N1 C6 O2 . . . . 168.1(4) ?
    C3 N1 C6 C5 . . . . -12.2(5) ?
    C3 O1 C2 C1 . . . . 25.9(4) ?
    C3 C4 C5 C6 . . . . -9.5(5) ?
    C3 C7 C8 C9 . . . . -177.5(4) ?
    C3 C7 C12 C11 . . . . 177.4(4) ?
    C4 C3 C7 C8 . . . . 85.8(4) ?
    C4 C3 C7 C12 . . . . -90.5(4) ?
    C4 C5 C6 N1 . . . . 13.4(5) ?
    C4 C5 C6 O2 . . . . -166.8(4) ?
    C6 N1 C3 O1 . . . . -109.9(4) ?
    C6 N1 C3 C4 . . . . 5.9(5) ?
    C6 N1 C3 C7 . . . . 130.3(4) ?
    C7 C3 C4 C5 . . . . -121.0(4) ?
    C7 C8 C9 C10 . . . . 0.9(6) ?
    C8 C7 C12 C11 . . . . 1.0(6) ?
    C8 C9 C10 C11 . . . . -0.4(7) ?
    C9 C10 C11 C12 . . . . 0.2(7) ?
    C10 C11 C12 C7 . . . . -0.5(7) ?
    C12 C7 C8 C9 . . . . -1.1(5) ?
loop_
    _geom_hbond_atom_site_label_D
    _geom_hbond_atom_site_label_H
    _geom_hbond_atom_site_label_A
    _geom_hbond_site_symmetry_A
    _geom_hbond_distance_DH
    _geom_hbond_distance_HA
    _geom_hbond_distance_DA
    _geom_hbond_angle_DHA
    C5 H5A O2 2_645 0.97 2.58 3.346(6) 136
    C10 H10 Cg3 2_646 0.93 2.88 3.734(6) 154
_shelx_space_group_comment
;
The symmetry employed for this shelxl refinement is uniquely defined
by the following loop, which should always be used as a source of
symmetry information in preference to the above space-group names.
They are only intended as comments.
;
_shelx_estimated_absorpt_T_min     0.953
_shelx_estimated_absorpt_T_max     0.993
_shelx_hkl_file
;
   0  -9   0 94.5045 93.8323   5
   0  -9  -1 290.726 138.312   5
   0  -9  -2 213.626 120.953   5
   0  -9  -3-0.98366 23.5353   5
   0  -9  -4-199.118 117.697   5
   0  -9  -5 79.5623 76.6835   5
   0  -8   0 1814.24 343.124   5
   0  -8  -1 109.525 110.110   5
   0  -8   1 174.804 104.920   5
   0  -8  -2 147.645 77.6496   5
   0  -8  -3 106.061 73.9096   5
   0  -8  -4 583.199 176.318   5
   0  -8  -5 79.6706 70.3338   5
   0  -8  -6 16.2028 69.5923   5
   0  -8  -7 42.6955 55.3074   5
   0  -8  -8 316.675 142.116   5
   0  -8  -9-68.2523 69.9765   5
   0  -7   0 18.9136 33.9866   5
   0  -7   1 473.790 157.896   5
   0  -7  -1 516.535 160.243   5
   0  -7  -2 155.495 92.0597   5
   0  -7  -3 973.562 220.501   5
   0  -7  -4 876.429 209.477   5
   0  -7  -5 638.318 187.189   5
   0  -7  -6 74.6199 48.9793   5
   0  -7  -7 959.374 226.554   5
   0  -7  -8 359.263 144.537   5
   0  -7  -9 589.729 191.560   5
   0  -7 -10 194.515 107.349   5
   0  -7 -10 225.412 115.216   6
   0  -7 -11 322.695 140.077   5
   0  -7 -11-12.8703 39.1628   6
   0  -7 -12 120.274 88.5147   5
   0  -6   0 332.260 118.896   5
   0  -6   1 1111.03 212.277   5
   0  -6  -1 1378.76 238.146   5
   0  -6   2 296.652 117.124   5
   0  -6  -2 368.580 119.606   5
   0  -6  -3 82.0576 64.1486   5
   0  -6  -4 1815.04 276.492   5
   0  -6  -5 448.821 139.414   5
   0  -6  -5 269.369 61.6908   4
   0  -6  -5 302.660 63.1858   2
   0  -6  -6 857.609 196.997   5
   0  -6  -7 1026.69 219.255   5
   0  -6  -8 110.801 77.5689   5
   0  -6  -9 37.9649 47.4313   5
   0  -6 -10 182.758 89.4181   5
   0  -6 -10 137.791 86.1680   6
   0  -6 -11 375.857 142.437   5
   0  -6 -11 398.413 152.641   6
   0  -6 -12 80.6548 71.1795   5
   0  -6 -12 178.096 108.005   6
   0  -6 -13-90.3477 82.2993   6
   0  -6 -13-42.7140 53.5736   5
   0  -5   0-17.7948 36.1202   5
   0  -5  -1 2211.50 262.334   5
   0  -5   1 2088.68 266.214   5
   0  -5  -2 70.2461 53.9881   5
   0  -5   2 111.735 70.2377   5
   0  -5  -3 5945.37 455.140   5
   0  -5  -4 120.397 56.1104   5
   0  -5  -4 131.638 42.4267   4
   0  -5  -4 105.834 32.1854   2
   0  -5  -5 1182.16 205.965   5
   0  -5  -5 1371.87 137.295   4
   0  -5  -5 1305.13 131.645   2
   0  -5  -6 2644.15 205.337   2
   0  -5  -6 2830.19 326.894   5
   0  -5  -6 2738.22 212.250   4
   0  -5  -7 1393.05 155.584   2
   0  -5  -7 1399.26 235.115   5
   0  -5  -7 1345.53 155.911   4
   0  -5  -8 1239.08 159.851   4
   0  -5  -8 1257.33 157.418   2
   0  -5  -8 1756.30 269.493   5
   0  -5  -9 383.933 133.115   5
   0  -5  -9 293.303 120.842   6
   0  -5 -10 93.9331 78.4274   5
   0  -5 -10 86.8469 65.3398   6
   0  -5 -11 533.825 168.411   5
   0  -5 -11 490.127 170.586   6
   0  -5 -12 178.028 95.6274   5
   0  -5 -12 67.2840 63.9669   6
   0  -5 -13 30.8644 49.9433   6
   0  -5 -13 134.859 86.4409   5
   0  -5 -14 56.3799 64.3827   6
   0  -5 -14 61.7291 61.9297   5
   0  -4   0 5991.67 402.279   5
   0  -4   1 1760.74 213.461   5
   0  -4  -1 1754.84 205.194   5
   0  -4  -2 4205.30 328.720   5
   0  -4   2 4093.18 337.300   5
   0  -4  -3 8163.50 343.953   2
   0  -4  -3 8423.69 351.397   4
   0  -4  -3 8540.44 500.287   5
   0  -4  -4 2379.92 175.062   4
   0  -4  -4 2312.61 170.749   2
   0  -4  -4 2372.11 256.948   5
   0  -4  -5 1217.49 133.749   2
   0  -4  -5 1207.35 187.718   5
   0  -4  -5 1181.62 133.141   4
   0  -4  -6 280.057 89.9473   5
   0  -4  -6 238.543 65.1529   2
   0  -4  -6 211.683 63.6149   4
   0  -4   6 191.680 73.8826   3
   0  -4  -7 2377.72 281.360   5
   0  -4   7 1866.59 215.554   3
   0  -4  -8 2781.62 304.389   6
   0  -4   8 1785.35 213.653   3
   0  -4  -8 2700.93 308.406   5
   0  -4  -9 1108.28 203.915   5
   0  -4  -9 1214.13 209.073   6
   0  -4 -10 756.101 162.714   5
   0  -4 -10 601.228 156.061   6
   0  -4 -11 641.163 167.798   6
   0  -4 -11 747.343 185.272   5
   0  -4 -12 140.921 90.1682   5
   0  -4 -12 232.733 92.5779   6
   0  -4 -13 686.713 202.408   5
   0  -4 -13 500.302 179.881   6
   0  -4 -14 226.597 120.050   5
   0  -4 -14 367.943 147.634   6
   0  -4 -15 212.027 135.518   5
   0  -4 -15-41.4977 55.4965   6
   0  -3   0 5.45350 24.3764   5
   0  -3   1 3826.32 282.341   5
   0  -3  -1 4215.75 283.642   5
   0  -3   2 1787.82 194.301   5
   0  -3  -2 1885.35 125.282   4
   0  -3  -2 1920.58 191.113   5
   0  -3  -2 1745.04 119.302   2
   0  -3  -3 9386.34 478.966   5
   0  -3  -3 9302.98 371.857   4
   0  -3  -3 9107.26 365.197   2
   0  -3   4 2403.51 241.229   1
   0  -3  -4 2089.01 215.598   5
   0  -3  -4 1959.60 159.428   4
   0  -3   5 544.555 102.801   3
   0  -3   5 583.077 119.109   1
   0  -3  -5 601.627 116.368   5
   0  -3   6 6916.16 397.821   3
   0  -3  -6 6890.44 455.565   5
   0  -3  -7 4820.04 366.385   6
   0  -3  -7 5440.49 408.214   5
   0  -3   7 5512.54 343.576   3
   0  -3  -8 210.841 86.1831   5
   0  -3   8 248.769 85.6622   6
   0  -3   8 211.069 65.7309   3
   0  -3  -8 186.933 75.8452   6
   0  -3  -9 1714.73 237.485   6
   0  -3  -9 1709.71 242.774   5
   0  -3   9 1196.16 163.171   3
   0  -3  10 157.525 55.1537   3
   0  -3 -10 295.533 101.231   5
   0  -3 -10 267.470 94.6857   6
   0  -3 -11 1205.76 223.892   6
   0  -3 -11 1657.34 267.392   5
   0  -3 -12 2190.78 317.658   5
   0  -3 -12 1746.32 282.689   6
   0  -3 -13 43.9614 30.8087   6
   0  -3 -13 127.643 86.7688   5
   0  -3 -14 169.339 115.275   5
   0  -3 -14 91.1645 65.4020   6
   0  -3 -15 349.542 158.643   5
   0  -3 -15 413.860 159.935   6
   0  -3 -16 197.155 120.582   5
   0  -2   0 24936.5 789.674   5
   0  -2   1 53664.7 1528.61   5
   0  -2  -1 55172.8 1506.67   5
   0  -2  -1 51678.8 1373.93   2
   0  -2  -1 52983.3 1380.31   4
   0  -2  -2 25367.1 720.913   2
   0  -2  -2 25085.9 725.778   4
   0  -2  -2 24509.5 818.678   5
   0  -2   3 6591.85 366.175   1
   0  -2  -3 6711.06 352.975   5
   0  -2   4 19062.4 657.944   3
   0  -2   4 19285.1 741.205   1
   0  -2  -4 18357.5 721.455   5
   0  -2   5 12186.5 488.741   3
   0  -2  -5 12477.9 568.562   5
   0  -2   5 13057.1 600.357   1
   0  -2  -6 1358.20 164.186   6
   0  -2   6 1492.36 174.705   6
   0  -2   6 1731.95 202.990   1
   0  -2   6 1557.36 148.814   3
   0  -2  -6 1337.50 176.899   5
   0  -2   7 3536.21 242.812   3
   0  -2   7 3481.75 281.015   6
   0  -2  -7 3192.94 274.115   6
   0  -2  -7 3384.41 304.887   5
   0  -2  -8 348.967 94.7905   6
   0  -2   8 403.200 82.1545   3
   0  -2   8 420.977 100.025   6
   0  -2  -8 459.701 115.648   5
   0  -2  -9 460.922 115.615   6
   0  -2   9 480.343 109.189   6
   0  -2  -9 652.456 159.995   1
   0  -2 -10 6214.39 535.421   1
   0  -2 -10 6275.48 477.759   6
   0  -2 -11 1086.61 222.984   1
   0  -2 -11 1445.24 230.847   6
   0  -2 -12 74.3253 60.0528   6
   0  -2 -12 12.6076 34.1853   1
   0  -2 -13 55.4219 59.7774   6
   0  -2 -13 2.43717 32.4217   5
   0  -2 -14 219.458 105.986   6
   0  -2 -14 293.202 138.963   5
   0  -2 -15 75.4782 66.7177   6
   0  -2 -15 205.767 128.584   5
   0  -2 -16 119.620 109.705   5
   0  -1   1 78584.2 2013.77   1
   0  -1  -2 81790.8 2095.18   5
   0  -1   2 70779.9 2091.09   1
   0  -1   3 81053.9 2222.22   1
   0  -1  -3 85613.8 2229.22   1
   0  -1   3 83576.7 2107.99   3
   0  -1  -4 11171.7 491.716   1
   0  -1  -4 9844.06 418.702   6
   0  -1   4 11109.7 377.637   3
   0  -1   4 10387.7 424.998   6
   0  -1   4 10355.3 461.273   1
   0  -1  -5 1181.17 152.817   1
   0  -1  -5 1360.17 143.557   6
   0  -1   5 1080.11 123.383   6
   0  -1   5 1263.43 150.771   1
   0  -1   5 1313.94 108.079   3
   0  -1  -6 2992.81 238.981   6
   0  -1  -6 3371.70 288.319   1
   0  -1   6 3013.91 176.903   3
   0  -1   6 2841.01 221.757   6
   0  -1   6 3740.73 283.404   1
   0  -1   7 5572.95 340.504   6
   0  -1  -7 6189.90 434.284   1
   0  -1   7 6086.58 404.665   1
   0  -1  -7 5649.21 367.038   6
   0  -1  -8 1787.68 211.853   6
   0  -1  -8 1969.82 251.881   1
   0  -1   8 1882.97 198.233   6
   0  -1   9 394.826 100.188   6
   0  -1  -9 276.678 51.5927   3
   0  -1  -9 292.951 98.9296   1
   0  -1  -9 333.632 93.1156   6
   0  -1 -10 1781.75 134.381   3
   0  -1 -10 1417.70 217.405   6
   0  -1 -10 1848.04 281.026   1
   0  -1  10 1558.01 204.954   6
   0  -1 -11 9476.77 706.633   1
   0  -1 -11 8768.57 604.835   6
   0  -1 -11 9374.32 360.245   3
   0  -1 -12 485.062 141.212   6
   0  -1 -12 619.883 185.053   1
   0  -1 -13 190.391 118.766   1
   0  -1 -13 324.520 123.639   6
   0  -1 -14 396.609 157.780   1
   0  -1 -14 454.208 149.872   6
   0  -1 -15 69.4722 64.6465   6
   0  -1 -15 76.0123 81.7281   1
   0   0  -2 2253.24 117.420   6
   0   0   2 1873.41 121.910   1
   0   0   3 977.148 88.7641   6
   0   0  -3 1127.26 108.261   1
   0   0  -3 995.148 90.8389   6
   0   0   3 930.797 100.146   1
   0   0  -3 962.072 61.3475   3
   0   0   4 48264.8 1433.96   1
   0   0  -4 51039.2 1278.91   3
   0   0  -4 49242.2 1446.11   1
   0   0  -4 50844.6 1394.52   6
   0   0   4 48829.8 1370.64   6
   0   0  -5 6001.20 354.237   1
   0   0   5 5681.65 340.138   1
   0   0  -5 5847.01 313.333   6
   0   0  -5 6058.08 232.219   3
   0   0   5 5709.91 298.940   6
   0   0  -6 3445.94 257.843   6
   0   0   6 3711.93 287.574   1
   0   0  -6 3874.60 185.759   3
   0   0   6 3458.45 242.106   6
   0   0  -6 3699.50 296.462   1
   0   0  -7 4214.91 307.418   6
   0   0   7 4759.18 346.827   1
   0   0   7 3981.63 276.873   6
   0   0  -7 4536.90 217.152   3
   0   0  -7 4140.41 344.462   1
   0   0  -8 6749.24 432.718   6
   0   0   8 6605.19 390.108   6
   0   0  -8 7336.38 508.765   1
   0   0  -8 7934.30 315.870   3
   0   0  -9 961.402 163.163   6
   0   0  -9 949.561 191.276   1
   0   0   9 845.157 136.100   6
   0   0  10 101.295 48.6445   6
   0   0 -10 151.418 91.8764   1
   0   0 -10 141.825 68.9378   6
   0   0 -11 234.648 96.5962   1
   0   0 -11 276.983 105.969   6
   0   0 -12 6273.07 611.719   1
   0   0 -13 52.2059 64.5599   1
   0   0 -14 438.003 179.629   1
   0   0 -15-106.589 96.9385   1
   0   1   0 13.3861 4.69322   4
   0   1   0 9.89463 7.28750   2
   0   1   1 101414. 2540.27   5
   0   1   2 74901.2 2109.62   1
   0   1  -2 87522.9 2144.07   1
   0   1   3 81576.6 2240.73   1
   0   1  -3 85355.6 2237.60   1
   0   1  -4 11190.9 502.898   1
   0   1   4 10868.5 497.542   1
   0   1  -5 1394.45 171.316   1
   0   1   5 1314.46 159.051   1
   0   1   6 3462.23 280.643   1
   0   1  -6 3335.90 294.491   1
   0   1   7 5955.60 409.754   1
   0   1  -7 6299.38 442.852   1
   0   1  -8 1962.89 255.148   1
   0   1  -9 335.361 111.620   1
   0   1 -10 1631.07 268.255   1
   0   1 -11 9675.55 738.435   1
   0   1 -12 891.134 232.081   1
   0   1 -13 272.294 138.509   1
   0   1 -14 330.593 161.058   1
   0   1 -15 337.567 172.880   1
   0   2   0 25688.2 798.458   5
   0   2   0 24839.5 699.208   2
   0   2   0 24960.9 702.493   4
   0   2   1 55891.6 1544.51   5
   0   2   1 55693.7 1436.28   4
   0   2  -1 55375.5 1573.06   5
   0   2   1 55248.7 1431.78   2
   0   2  -2 27722.6 919.304   5
   0   2   2 25670.7 841.727   5
   0   2  -2 23413.5 848.792   1
   0   2   3 7447.11 384.162   5
   0   2  -3 6731.04 396.786   1
   0   2   4 20950.0 844.393   1
   0   2  -4 20360.8 820.679   1
   0   2  -5 12766.6 636.239   1
   0   2   5 13619.7 670.809   1
   0   2   6 1524.06 215.954   1
   0   2  -6 1697.24 221.386   1
   0   2  -7 3624.95 353.460   1
   0   2  -8 511.941 141.922   1
   0   2  -9 656.868 171.200   1
   0   2 -10 6760.41 586.603   1
   0   2 -11 1164.66 264.334   1
   0   2 -12 40.7175 56.2690   1
   0   2 -13 121.316 95.8133   1
   0   2 -14 48.0247 67.8577   1
   0   2 -15 67.0405 81.6672   1
   0   3   0 7.52372 12.7029   2
   0   3   0 21.3788 17.3867   5
   0   3   0 5.64968 12.0264   4
   0   3  -1 3995.83 293.828   5
   0   3   1 4294.62 215.161   2
   0   3   1 4303.36 217.407   4
   0   3   1 4042.16 282.072   5
   0   3  -2 2145.50 226.590   5
   0   3  -2 1853.31 205.547   1
   0   3   2 2090.98 200.388   5
   0   3  -3 9295.87 517.001   1
   0   3  -3 9597.25 558.038   5
   0   3   3 9948.32 501.448   5
   0   3   4 2183.64 227.052   5
   0   3  -4 1874.30 245.087   5
   0   3  -4 1974.59 235.356   1
   0   3   5 417.401 128.502   1
   0   3  -5 653.054 144.257   1
   0   3  -5 396.971 121.728   5
   0   3  -6 7311.33 519.947   1
   0   3  -7 5512.65 472.000   1
   0   3  -8 111.494 60.6175   1
   0   3  -9 1534.43 274.949   1
   0   3 -10 453.306 159.427   1
   0   3 -11 1177.53 269.055   1
   0   3 -12 1704.98 337.464   1
   0   3 -13 65.9376 66.5345   1
   0   3 -14 26.4927 119.170   1
   0   4   0 6170.27 313.555   4
   0   4   0 6807.38 317.909   2
   0   4   0 5729.81 400.123   5
   0   4  -1 1805.47 165.537   4
   0   4   1 2079.42 163.402   2
   0   4  -1 1826.08 165.536   2
   0   4  -1 1646.93 209.386   5
   0   4   1 1714.48 204.491   5
   0   4   1 2024.59 163.199   4
   0   4  -2 3847.03 350.044   5
   0   4   2 4089.56 325.866   5
   0   4  -2 4281.08 366.805   1
   0   4  -3 8490.58 536.117   1
   0   4   3 7939.21 491.104   5
   0   4  -3 7133.82 521.347   5
   0   4  -4 2238.82 274.076   1
   0   4   4 2284.77 255.289   5
   0   4  -5 1149.94 206.006   1
   0   4  -6 229.614 92.9069   1
   0   4  -7 2449.45 326.596   1
   0   4  -8 2693.61 357.325   1
   0   4  -9 1075.81 246.569   1
   0   4 -10 582.073 193.502   1
   0   4 -11 631.345 210.558   1
   0   4 -12 38.6551 78.5081   1
   0   4 -13 644.444 226.865   1
   0   4 -14 364.174 190.922   1
   0   5   0-15.0796 21.0763   2
   0   5   0-14.1720 17.9928   4
   0   5   1 2494.76 212.210   4
   0   5  -1 2179.76 201.103   2
   0   5  -1 2057.98 199.661   4
   0   5   1 2426.51 207.178   2
   0   5  -2 26.9950 31.4279   1
   0   5  -2 104.645 49.6895   2
   0   5  -2 188.625 61.4495   4
   0   5  -3 5238.55 463.842   1
   0   5  -4 100.957 68.3184   1
   0   5  -5 1118.09 224.313   1
   0   5  -6 2422.20 342.300   1
   0   5  -7 1260.71 255.471   1
   0   5  -8 1416.45 279.947   1
   0   5  -9 164.460 108.957   1
   0   5 -10 17.8920 36.9178   1
   0   5 -11 472.518 182.988   1
   0   5 -12 97.1158 111.192   1
   0   5 -13 74.8536 122.212   1
   0   6   0 372.221 87.4114   2
   0   6   0 338.493 88.3174   4
   0   6   1 1223.40 169.346   4
   0   6   1 1554.83 187.505   2
   0   6  -1 1101.98 160.355   2
   0   6  -1 1160.58 165.080   4
   0   6  -2 399.662 101.077   2
   0   6  -2 332.640 138.933   1
   0   6  -2 481.573 108.715   4
   0   6  -3 52.5383 56.4807   4
   0   6  -3 111.185 63.8536   2
   0   6  -3 32.1319 46.0855   1
   0   6  -4 1489.49 273.378   1
   0   6  -5 454.337 171.641   1
   0   6  -6 733.327 217.309   1
   0   6  -7 826.953 224.324   1
   0   6  -8 54.1420 43.9770   1
   0   6  -9 57.1089 90.2829   1
   0   6 -10 119.469 90.0956   1
   0   6 -11 142.789 114.308   1
   0   6 -12 27.3293 81.3411   1
   0   7   0 71.9346 46.0400   2
   0   7   0 32.0496 37.9175   4
   0   7   1 584.350 136.107   2
   0   7  -1 431.838 114.882   4
   0   7   1 651.538 143.863   4
   0   7  -1 411.703 169.104   1
   0   7  -1 529.431 120.503   2
   0   7  -2 196.640 80.9098   4
   0   7  -2 51.9219 87.2629   1
   0   7  -2 179.801 74.2475   2
   0   7  -3 1049.75 187.972   2
   0   7  -3 959.685 253.696   1
   0   7  -3 1115.20 199.182   4
   0   7  -4 755.223 169.721   4
   0   7  -4 934.216 192.018   2
   0   7  -4 680.638 210.399   1
   0   7  -5 714.042 169.068   4
   0   7  -5 581.670 204.954   1
   0   7  -5 567.885 151.988   2
   0   7  -6 141.305 106.218   1
   0   7  -7 673.532 210.662   1
   0   7  -8 413.482 179.547   1
   0   7  -9 499.453 203.260   1
   0   7 -10 23.7813 65.0060   1
   0   8   0 1465.19 243.304   4
   0   8   0 1565.22 246.006   2
   0   8  -1 179.995 74.8886   2
   0   8  -1 69.5608 38.3080   4
   0   8  -1 238.886 143.746   1
   0   8  -2-76.5949 89.3496   1
   0   8  -2 72.4842 73.9090   2
   0   8  -2-2.91519 16.0477   4
   0   8  -3 193.052 103.980   2
   0   8  -3 128.578 73.5248   4
   0   8  -3 40.7127 87.1115   1
   0   8  -4 222.188 112.522   4
   0   8  -4 541.594 241.513   1
   0   8  -4 472.543 158.019   2
   0   8  -5 180.165 75.1853   2
   0   8  -5-52.0299 52.3199   4
   0   8  -5 28.8444 94.6305   1
   0   8  -6 41.8455 48.5273   4
   0   8  -6-180.905 125.984   1
   0   8  -6-118.706 76.4897   2
   0   8  -7 17.7412 37.0099   4
   0   8  -7 208.964 133.072   1
   0   8  -7 63.5115 31.3079   2
   0   8  -8 338.578 191.535   1
   0   8  -8 200.976 117.872   4
   0   8  -8 157.163 104.237   2
   0   9   0-39.5044 76.9611   1
   0   9  -1 58.4188 63.1507   1
   0   9  -2 179.511 123.776   1
   0   9  -3-16.0629 90.4635   1
   0   9  -6-29.7059 42.2545   4
   0   9  -6 174.792 99.6061   2
   0   9  -7 123.376 85.9411   2
   0   9  -7 12.5110 29.0861   4
   1  -9  -3 140.954 99.2997   5
   1  -9  -2 209.080 126.183   5
   1  -9  -1-11.6312 36.8787   5
   1  -9   0 9.45677 32.8482   5
   1  -9   1 169.335 131.337   5
  -1  -9  -2 149.022 103.367   5
  -1  -9  -3 50.7792 66.2986   5
  -1  -9  -4 94.5664 81.0306   5
  -1  -9  -5 80.2124 77.4285   5
  -1  -9  -6-6.41146 32.4986   5
  -1  -9  -7-146.701 103.160   5
   1  -8  -8 116.584 88.2026   5
   1  -8  -7-35.2824 51.1937   5
   1  -8  -6 84.8797 72.9906   5
   1  -8  -5 430.726 172.901   5
   1  -8  -4 826.739 218.514   5
   1  -8  -3 348.610 142.857   5
   1  -8  -2 453.314 171.555   5
   1  -8  -1 456.594 175.036   5
   1  -8   0 82.1915 70.6096   5
   1  -8   1 430.784 170.220   5
  -1  -8  -1 282.008 128.528   5
  -1  -8  -2 135.611 72.3566   5
   1  -8   2 125.089 80.7896   5
  -1  -8  -3-11.8708 31.4782   5
  -1  -8  -4 101.230 77.5382   5
  -1  -8  -5-50.6319 55.2941   5
  -1  -8  -6-36.8999 48.6565   5
  -1  -8  -7 6.06597 28.0263   5
  -1  -8  -8 255.768 126.628   5
  -1  -8  -9 252.140 126.722   5
  -1  -8 -10 71.1625 66.9246   5
   1  -7 -12 24.6336 41.8625   6
   1  -7 -11 57.8437 60.7374   6
   1  -7 -11 110.314 85.5872   5
   1  -7 -10 369.125 158.853   5
   1  -7  -9 205.397 109.592   5
   1  -7  -8 113.109 79.8595   5
   1  -7  -7 362.292 138.602   5
   1  -7  -6 564.194 169.742   5
   1  -7  -5 77.4646 64.0571   5
   1  -7  -4 1121.38 244.912   5
   1  -7  -3 424.248 160.052   5
   1  -7  -2 486.715 160.048   5
   1  -7  -1 3178.18 407.725   5
  -1  -7   0 635.139 176.849   5
   1  -7   0 754.230 192.937   5
   1  -7   1 907.211 227.879   5
  -1  -7  -1 923.929 208.586   5
   1  -7   2 860.105 219.617   5
  -1  -7  -2 1005.85 213.636   5
  -1  -7  -3 215.672 108.487   5
  -1  -7  -4-24.1534 37.9861   5
  -1  -7  -5 260.467 110.651   5
  -1  -7  -6 93.6840 73.2890   5
  -1  -7  -7 9.57467 29.0729   5
  -1  -7  -8 37.7927 48.0552   5
  -1  -7  -9 50.5749 55.9948   6
  -1  -7  -9 24.2374 40.2247   5
  -1  -7 -10 76.5766 67.3376   5
  -1  -7 -10 112.879 111.569   6
  -1  -7 -11 124.497 85.4690   5
   1  -6 -13 15.0557 35.4373   6
   1  -6 -12 425.940 162.166   6
   1  -6 -12 541.903 180.400   5
   1  -6 -11 319.924 137.395   5
   1  -6 -11 368.760 138.132   6
   1  -6 -10 420.242 151.667   5
   1  -6  -9 393.106 138.195   5
   1  -6  -8 1471.87 270.626   5
   1  -6  -7 851.357 204.038   5
   1  -6  -6 402.085 131.180   5
   1  -6  -5 123.528 49.5725   2
   1  -6  -5 195.066 91.2978   5
   1  -6  -5 33.3011 30.7093   4
   1  -6  -4 238.590 105.054   5
   1  -6  -4 147.651 55.9953   4
   1  -6  -4 205.195 65.6972   2
   1  -6  -3 2561.20 335.222   5
   1  -6  -2 4380.98 444.498   5
   1  -6  -1 97.7065 77.4670   5
  -1  -6   0 664.769 164.236   5
   1  -6   0 747.619 177.224   5
   1  -6   1 895.431 197.670   5
  -1  -6  -1 689.008 166.964   5
  -1  -6  -2 2124.43 282.312   5
   1  -6   2 2098.33 300.263   5
   1  -6   3 70.3697 69.4087   5
  -1  -6  -3 35.4133 38.5645   5
  -1  -6  -4 1199.09 216.720   5
  -1  -6  -5 49.5948 43.7648   5
  -1  -6  -6 755.553 175.349   5
  -1  -6  -7 117.974 71.8963   5
  -1  -6  -8 324.961 127.320   6
  -1  -6  -8 295.933 115.409   5
  -1  -6  -9-19.8920 36.6069   6
  -1  -6  -9 101.175 87.5970   5
  -1  -6 -10 73.7264 67.1301   6
  -1  -6 -10 185.757 104.590   5
  -1  -6 -11-1.23657 22.6368   6
  -1  -6 -11 165.772 92.4662   5
  -1  -6 -12-82.2816 78.1935   6
  -1  -6 -12-73.2511 63.5259   5
   1  -5 -14-305.147 143.044   5
   1  -5 -13-289.580 132.766   5
   1  -5 -13 95.8614 76.4511   6
   1  -5 -12-17.0222 57.1437   5
   1  -5 -12 206.972 104.101   6
   1  -5 -11 343.257 114.304   5
   1  -5 -11 412.608 139.715   6
   1  -5 -10 237.597 107.177   5
   1  -5 -10 358.041 121.583   6
   1  -5  -9 1209.94 236.201   5
   1  -5  -8 483.925 148.150   5
   1  -5  -7 1651.12 263.901   5
   1  -5  -6 435.473 101.704   2
   1  -5  -6 551.201 113.671   4
   1  -5  -6 492.825 133.128   5
   1  -5  -5 2188.77 218.530   4
   1  -5  -5 2383.61 223.181   2
   1  -5  -5 2220.40 289.017   5
   1  -5  -4 3353.65 266.374   4
   1  -5  -4 3225.79 257.593   2
   1  -5  -4 3261.24 348.835   5
   1  -5  -3 260.842 69.2584   2
   1  -5  -3 249.471 68.6774   4
   1  -5  -3 240.942 92.9468   5
   1  -5  -2 14.7636 21.9777   4
   1  -5  -2 20.9964 33.7494   2
   1  -5  -2 13.3281 25.5165   5
   1  -5  -1 3867.96 367.716   5
  -1  -5   0 4183.64 366.662   5
   1  -5   0 4031.04 373.071   5
   1  -5   1 1663.38 237.476   5
  -1  -5  -1 1722.25 225.114   5
   1  -5   2 1220.82 207.303   5
  -1  -5  -2 940.959 165.575   5
  -1  -5  -3 2095.70 251.021   5
   1  -5   3 2253.91 284.783   5
  -1  -5  -4 1691.01 227.144   5
  -1  -5  -5 978.879 174.270   5
  -1  -5  -6 504.048 130.636   5
  -1  -5  -6 489.764 53.1115   2
  -1  -5  -6 482.365 53.4509   4
  -1  -5  -7 1757.86 250.385   5
  -1  -5  -7 1052.33 98.6810   2
  -1  -5  -7 983.850 96.1429   4
  -1  -5  -8 910.782 199.159   6
  -1  -5  -8 1093.14 206.198   5
  -1  -5  -9 2415.74 319.724   5
  -1  -5  -9 1997.16 312.372   6
  -1  -5 -10 83.5825 63.7543   5
  -1  -5 -10 17.6582 34.6507   6
  -1  -5 -11 467.557 163.857   6
  -1  -5 -11 324.771 118.372   5
  -1  -5 -12 151.806 98.9217   6
  -1  -5 -12 355.940 129.033   5
  -1  -5 -13 90.8046 68.3341   5
  -1  -5 -13 76.6284 74.6973   6
   1  -4 -14 464.663 186.383   5
   1  -4 -13 60.8443 56.6457   6
   1  -4 -13 39.1408 72.6346   5
   1  -4 -12 200.832 101.609   5
   1  -4 -12 296.198 116.562   6
   1  -4 -11 326.405 118.121   6
   1  -4 -11 218.213 106.527   5
   1  -4 -10 584.914 176.720   5
   1  -4 -10 529.154 139.442   6
   1  -4  -9 294.350 114.816   5
   1  -4  -9 284.345 101.186   6
   1  -4  -8 1579.45 243.874   5
   1  -4  -7 1701.10 206.433   4
   1  -4  -7 1302.24 214.409   5
   1  -4  -6 5017.84 362.225   2
   1  -4  -6 5513.80 441.221   5
   1  -4  -6 5336.13 378.399   4
   1  -4  -5 1544.90 187.042   4
   1  -4  -5 1495.08 181.724   2
   1  -4  -5 1370.30 209.085   5
   1  -4  -4 148.693 65.4594   5
   1  -4  -4 139.352 53.7679   4
   1  -4  -4 161.219 53.7742   2
   1  -4  -3 287.967 67.0123   4
   1  -4  -3 380.873 104.194   5
   1  -4  -3 246.202 64.6860   2
  -1  -4   3 352.826 94.4288   3
   1  -4  -2 21127.1 762.221   2
   1  -4  -2 21786.8 920.639   5
   1  -4  -2 21851.9 779.264   4
  -1  -4   2 22500.2 901.879   3
   1  -4  -1 769.035 141.234   5
   1  -4  -1 792.873 113.701   4
   1  -4  -1 685.396 103.244   2
   1  -4   0 5151.48 379.052   5
  -1  -4   0 4559.51 345.581   5
  -1  -4  -1 13198.9 628.155   5
   1  -4   1 13370.6 668.495   5
   1  -4   2 2880.31 282.942   5
  -1  -4  -2 2769.68 251.117   5
   1  -4   3 583.843 127.313   5
  -1  -4  -3 538.485 109.546   5
  -1  -4  -4 2653.42 255.326   5
  -1  -4  -5 1022.49 80.9274   2
  -1  -4  -5 1036.38 83.5724   4
  -1  -4  -5 1390.93 188.795   5
  -1  -4  -6 5.15160 11.6978   2
  -1  -4  -6 39.3859 22.0454   4
  -1  -4  -6 54.0890 31.8425   5
  -1  -4  -7 1679.36 228.839   5
  -1  -4  -7 1301.72 217.801   6
  -1  -4  -8 1850.68 249.311   5
   1  -4   8 848.567 135.520   3
  -1  -4  -8 1480.92 245.064   6
  -1  -4  -9 605.815 149.808   5
   1  -4   9 67.8687 37.8693   3
  -1  -4  -9 391.835 128.065   6
  -1  -4 -10 244.826 112.407   6
  -1  -4 -10 438.072 122.604   5
  -1  -4 -11 64.7127 71.4643   5
  -1  -4 -11 294.356 121.728   6
  -1  -4 -12 187.727 40.9413   5
  -1  -4 -12 325.197 131.079   6
  -1  -4 -13 95.8727 98.4026   6
  -1  -4 -13-236.012 105.445   5
  -1  -4 -14 299.016 138.171   6
  -1  -4 -14-182.865 98.9511   5
  -1  -4 -15 41.8159 58.3804   6
   1  -3 -15-78.9219 61.0756   5
   1  -3 -14 147.372 105.136   5
   1  -3 -13 128.200 76.0795   6
   1  -3 -13 129.628 75.1965   5
   1  -3 -12 398.796 151.225   5
   1  -3 -12 346.383 119.912   6
   1  -3 -11 734.226 167.339   6
   1  -3 -11 677.047 186.266   5
   1  -3 -10 1132.95 188.012   6
  -1  -3  10 901.982 146.638   6
   1  -3 -10 834.819 185.673   5
   1  -3  -9 6419.56 513.441   5
   1  -3  -9 7048.64 458.365   6
  -1  -3   9 6607.26 414.371   6
   1  -3  -8 2616.52 261.045   6
   1  -3  -8 3096.38 332.071   5
  -1  -3   8 2278.26 254.173   3
  -1  -3   8 3169.66 275.312   6
  -1  -3   7 3390.92 299.138   3
   1  -3  -7 3237.36 325.401   5
   1  -3  -6 2022.00 246.407   5
  -1  -3   6 2373.56 241.825   3
  -1  -3   5 6565.06 411.213   3
   1  -3  -5 6223.66 435.835   5
  -1  -3   5 7073.31 461.979   1
   1  -3  -4 1213.77 174.154   5
  -1  -3   4 1254.47 166.498   3
  -1  -3   4 1629.83 205.895   1
   1  -3  -4 1325.58 156.542   4
   1  -3  -4 1376.41 157.768   2
  -1  -3   3 1007.38 142.486   3
   1  -3  -3 883.928 121.978   4
   1  -3  -3 875.338 144.607   5
   1  -3  -3 832.067 116.748   2
   1  -3  -2 9017.68 414.332   2
   1  -3  -2 9242.50 425.475   4
  -1  -3   2 9569.11 476.238   3
   1  -3  -2 9036.46 489.894   5
   1  -3  -1 15478.2 664.232   5
  -1  -3   1 16985.9 663.983   3
   1  -3  -1 14971.9 574.252   4
   1  -3  -1 15000.2 567.182   2
   1  -3   0 769.746 97.6965   4
   1  -3   0 771.026 122.584   5
   1  -3   0 816.919 99.7041   2
  -1  -3   0 773.505 118.744   5
  -1  -3  -1 3917.62 265.285   5
   1  -3   1 3957.29 286.168   5
   1  -3   2 7458.68 423.277   5
  -1  -3  -2 6993.61 367.492   5
  -1  -3  -3 30913.2 1016.95   5
  -1  -3  -4 5073.61 323.925   5
   1  -3   5 1444.06 184.512   1
  -1  -3  -5 1047.28 164.936   6
  -1  -3  -5 1150.72 153.651   5
  -1  -3  -6 8655.67 485.001   5
   1  -3   6 8739.77 510.340   1
  -1  -3  -6 7307.23 491.038   6
  -1  -3  -7 785.484 139.682   5
  -1  -3  -7 693.406 152.708   6
  -1  -3  -8 1009.00 168.729   5
   1  -3   8 823.232 115.247   3
  -1  -3  -8 1301.92 212.453   6
   1  -3   9 2227.17 197.254   3
  -1  -3  -9 3269.94 352.742   6
  -1  -3  -9 3599.35 344.488   5
  -1  -3 -10 2504.38 291.305   5
  -1  -3 -10 1730.91 268.961   6
  -1  -3 -11 779.109 187.207   6
  -1  -3 -11 934.362 187.619   5
  -1  -3 -12-17.3659 37.3641   5
  -1  -3 -12 48.0941 51.0767   6
  -1  -3 -13 624.828 187.005   6
  -1  -3 -13 697.930 180.022   5
  -1  -3 -14 127.111 92.4469   5
  -1  -3 -14 45.0154 61.9189   6
  -1  -3 -15 107.827 86.3532   6
  -1  -3 -15 272.493 126.437   5
   1  -2 -16 265.012 175.381   5
   1  -2 -15 226.621 132.533   5
   1  -2 -14 301.649 155.343   1
   1  -2 -14 626.588 212.479   5
   1  -2 -13 336.565 114.651   6
   1  -2 -13 248.770 113.317   1
   1  -2 -12 738.749 208.464   1
   1  -2 -12 789.468 168.147   6
   1  -2 -11 1408.98 261.703   1
   1  -2 -11 1255.95 204.391   6
  -1  -2  11 698.469 127.960   6
  -1  -2  10 9233.71 500.538   6
   1  -2 -10 10635.8 727.194   1
   1  -2 -10 10614.0 591.275   6
   1  -2  -9 2074.02 232.551   6
  -1  -2   9 1786.33 188.230   6
   1  -2  -9 1990.65 282.454   1
   1  -2  -8 6356.30 488.167   1
  -1  -2   8 6007.60 347.930   6
   1  -2  -8 6147.98 384.432   6
   1  -2  -7 705.415 146.405   5
  -1  -2   7 751.432 105.990   6
   1  -2  -7 875.089 160.402   1
  -1  -2   7 797.697 133.126   3
   1  -2  -7 692.082 111.293   6
  -1  -2   6 22316.2 883.173   1
   1  -2  -6 17691.4 826.886   5
  -1  -2   6 19206.8 762.262   3
   1  -2  -5 6936.91 436.483   5
  -1  -2   5 7567.93 405.082   3
  -1  -2   5 8126.28 463.608   1
   1  -2  -4 178.242 63.2882   5
  -1  -2   4 258.823 70.5414   1
  -1  -2   4 261.504 65.7177   3
   1  -2  -3 4389.03 303.245   5
  -1  -2   3 4210.91 273.022   3
  -1  -2   3 4718.75 307.306   1
   1  -2  -2 13800.9 585.104   5
   1  -2  -2 14655.0 553.225   4
   1  -2  -2 14112.7 540.778   2
  -1  -2   2 14466.7 561.440   3
   1  -2  -1 17234.2 597.868   2
   1  -2  -1 18307.8 663.169   5
  -1  -2   1 17410.2 631.330   3
   1  -2  -1 17398.0 606.343   4
   1  -2   0 92945.9 2439.29   5
  -1  -2   0 91536.0 2403.73   5
   1  -2   0 90389.1 2373.98   4
  -1  -2   0 92068.5 2420.01   3
   1  -2   0 88840.4 2363.87   2
  -1  -2  -1 1435.77 122.844   5
  -1  -2  -1 1412.74 133.281   3
   1  -2   1 1463.15 141.181   5
  -1  -2  -2 137229. 3442.05   5
  -1  -2  -2 136897. 3479.57   3
   1  -2   2 139871. 3552.10   5
   1  -2   3 9097.64 424.398   1
  -1  -2  -3 9448.73 390.853   5
  -1  -2  -4 25582.0 957.247   6
  -1  -2  -4 28383.5 896.101   5
   1  -2   4 27486.6 929.482   1
   1  -2   5 7785.14 426.514   1
   1  -2   5 7799.50 453.383   6
  -1  -2  -5 7059.67 431.871   6
  -1  -2  -5 7752.66 395.572   5
  -1  -2  -6 4229.94 339.009   6
   1  -2   6 4529.20 350.039   6
   1  -2   6 4910.47 349.081   1
  -1  -2  -6 4321.29 309.351   5
   1  -2   7 2050.84 151.156   3
   1  -2   7 2629.00 268.906   1
  -1  -2  -7 1985.77 237.613   6
   1  -2   7 2066.53 242.372   6
  -1  -2  -7 2072.50 216.424   5
  -1  -2  -8 2948.21 277.238   5
   1  -2   8 3199.58 195.817   3
  -1  -2  -8 2884.59 198.050   3
  -1  -2  -8 2878.94 302.789   6
  -1  -2  -9 309.576 97.0095   5
  -1  -2  -9 270.220 97.7619   6
   1  -2   9 219.381 47.4071   3
  -1  -2  -9 201.448 45.7202   3
  -1  -2 -10 134.293 64.7055   5
  -1  -2 -10 45.2764 43.1503   6
  -1  -2 -11 1138.51 205.826   5
  -1  -2 -11 1270.04 234.396   6
  -1  -2 -12 2237.62 303.283   5
  -1  -2 -12 1868.41 299.380   6
  -1  -2 -13 142.004 85.8429   5
  -1  -2 -13 141.574 95.4517   6
  -1  -2 -14 396.987 158.737   6
  -1  -2 -14 257.789 137.552   5
  -1  -2 -15-30.3228 49.1089   6
  -1  -2 -15 38.4821 66.8146   5
  -1  -2 -16 125.483 44.6363   6
   1  -1 -15 135.552 105.684   1
   1  -1 -14 118.217 94.2220   1
   1  -1 -13 1168.61 217.600   6
   1  -1 -13 1313.92 289.534   1
   1  -1 -12 1419.03 171.455   3
   1  -1 -12 1718.91 244.582   6
   1  -1 -12 2047.39 339.495   1
   1  -1 -11 5485.43 411.050   6
   1  -1 -11 5176.08 337.943   3
   1  -1 -11 5584.04 536.663   1
  -1  -1  11 3666.10 290.406   6
   1  -1 -10 1298.92 238.242   1
   1  -1 -10 1097.45 151.285   3
   1  -1 -10 1221.32 175.732   6
  -1  -1  10 980.021 134.878   6
   1  -1  -9 3750.31 297.875   6
  -1  -1   9 3010.47 233.238   6
   1  -1  -9 3567.87 377.636   1
   1  -1  -8 29.1410 34.0261   6
   1  -1  -8 56.1095 50.9008   1
  -1  -1   8 52.6881 22.6427   6
   1  -1  -7 2832.96 220.053   6
  -1  -1   7 2855.67 271.111   1
   1  -1  -7 2905.17 294.652   1
  -1  -1   7 2450.81 181.190   6
  -1  -1   6 1779.16 137.587   6
  -1  -1   6 2014.19 210.898   1
   1  -1  -6 1897.06 159.777   6
   1  -1  -6 2152.91 237.374   1
  -1  -1   5 4686.02 310.321   1
  -1  -1   5 4044.77 202.438   6
   1  -1  -5 3903.48 216.475   6
   1  -1  -5 4958.49 333.587   1
  -1  -1   4 17301.3 648.165   3
   1  -1  -4 18775.9 703.267   1
  -1  -1   4 18323.2 690.304   1
  -1  -1   3 10669.4 466.437   1
   1  -1  -3 10970.4 455.341   1
  -1  -1   3 11017.0 447.654   3
   1  -1  -2 916.288 107.766   5
  -1  -1   2 817.779 97.6886   3
  -1  -1   2 819.460 98.4566   1
   1  -1  -1 12908.8 464.708   5
   1  -1  -1 12375.5 445.473   2
  -1  -1   1 11333.8 431.254   1
   1  -1  -1 12665.7 453.864   4
  -1  -1   1 12142.4 457.016   3
  -1  -1   0 87076.0 2260.31   3
   1  -1   0 84085.2 2221.69   4
   1  -1   0 82431.0 2215.77   2
  -1  -1  -1 127234. 3367.42   4
   1  -1   1 148261. 3468.72   4
  -1  -1  -1 137647. 3495.81   6
   1  -1   1 145848. 3460.31   2
  -1  -1  -1 153490. 3495.40   3
   1  -1   1 150451. 3463.30   5
  -1  -1  -1 132880. 3370.46   2
  -1  -1  -1 144245. 3393.29   5
  -1  -1  -2 82156.5 2061.11   5
  -1  -1  -2 84144.8 2125.88   3
  -1  -1  -2 83176.4 2196.37   6
   1  -1   3 24239.5 847.276   6
  -1  -1  -3 27359.3 755.644   3
  -1  -1  -3 27464.4 879.906   6
   1  -1   3 24456.1 802.878   1
  -1  -1  -3 25502.5 749.101   5
   1  -1   4 3640.97 254.798   6
  -1  -1  -4 3698.05 178.186   3
   1  -1   4 3603.54 236.174   1
  -1  -1  -4 3498.80 260.349   6
   1  -1   5 47584.1 1464.57   6
   1  -1   5 48376.9 1443.80   1
  -1  -1  -5 48708.7 1497.57   6
  -1  -1  -5 50838.1 1515.74   1
  -1  -1  -5 46587.0 1255.95   3
  -1  -1  -6 10657.8 374.490   3
   1  -1   6 13602.4 604.657   6
  -1  -1  -6 13294.7 621.282   6
   1  -1   6 14747.3 613.707   1
  -1  -1  -6 14391.0 652.228   1
   1  -1   6 13075.7 379.438   3
   1  -1   7 59.3087 43.4896   1
  -1  -1  -7 91.6603 48.4293   1
   1  -1   7 80.6005 44.8868   6
  -1  -1  -7 73.2064 38.6718   6
  -1  -1  -8 914.496 166.491   6
  -1  -1  -8 780.300 156.289   1
  -1  -1  -9 856.686 175.601   1
  -1  -1  -9 833.048 166.273   6
  -1  -1 -10 2524.77 314.274   6
  -1  -1 -10 2684.88 339.212   1
  -1  -1 -11 108.179 67.1041   6
  -1  -1 -11 166.642 89.1803   1
  -1  -1 -12 366.678 129.201   6
  -1  -1 -12 384.483 142.617   1
  -1  -1 -13 415.814 153.387   1
  -1  -1 -13 508.593 167.679   6
  -1  -1 -14 268.449 136.556   1
  -1  -1 -14 344.867 150.097   6
  -1  -1 -15 140.732 117.564   1
  -1  -1 -15-34.6789 52.7038   6
   1   0 -15 635.852 212.590   1
   1   0 -14 212.414 142.850   1
   1   0 -13 111.851 76.6692   1
   1   0 -12 48.3387 42.7459   1
   1   0 -12 18.5589 21.1795   3
   1   0 -11 1751.44 190.599   3
   1   0 -11 2090.96 327.304   1
   1   0 -10 141.655 44.3384   3
   1   0 -10 250.939 105.065   1
   1   0  -9 5514.99 469.728   1
   1   0  -9 4821.20 316.590   3
   1   0  -9 5598.15 366.982   6
   1   0  -8 10261.3 475.878   6
   1   0  -8 10553.3 627.295   1
   1   0  -8 8855.42 456.330   3
   1   0  -7 1980.91 183.090   3
   1   0  -7 1896.30 167.397   6
   1   0  -7 2034.21 243.822   1
  -1   0   7 2328.90 246.636   1
   1   0  -6 27393.5 843.494   6
  -1   0   6 30608.4 1038.70   1
   1   0  -6 28526.2 1039.50   1
   1   0  -6 26142.7 916.063   3
  -1   0   5 6522.16 369.709   1
   1   0  -5 6422.31 263.253   6
   1   0  -5 6580.66 379.739   1
   1   0  -4 904.095 67.5283   6
  -1   0   4 858.596 112.398   1
   1   0  -4 926.899 118.960   1
   1   0  -3 16089.6 554.717   1
  -1   0   3 14084.6 528.454   1
  -1   0   2 5504.47 247.496   1
   1   0  -2 6035.60 254.898   1
   1   0  -1 171066. 4151.09   1
  -1   0   0 2857.72 151.023   4
   1   0   0 2485.93 128.203   6
  -1   0   0 2847.53 148.125   2
   1   0   0 2721.51 142.967   2
   1   0   0 2675.03 142.760   4
  -1   0  -1 114465. 2849.67   2
   1   0   1 111633. 2843.46   4
   1   0   1 113948. 2841.31   2
  -1   0  -1 117722. 2855.82   4
   1   0   1 122948. 2904.42   6
  -1   0  -1 116289. 2904.87   6
   1   0   2 4901.74 216.189   1
  -1   0  -2 6248.52 289.445   6
  -1   0  -2 5379.26 227.193   1
   1   0   2 5868.09 273.020   6
  -1   0  -3 13.4267 17.9404   1
   1   0   3 27.7705 17.5314   1
  -1   0  -3 20.1679 27.5507   6
   1   0   3 8.50348 7.02777   3
   1   0   3 1.34155 7.14199   6
  -1   0  -4 1074.63 139.700   6
   1   0   4 1100.14 131.881   6
   1   0   4 1008.10 117.753   1
  -1   0  -4 1076.69 121.794   1
  -1   0  -5 5347.01 335.716   1
   1   0   5 6109.24 349.594   6
   1   0   5 5663.89 332.115   1
  -1   0  -5 5398.11 353.212   6
  -1   0  -6 3266.34 274.935   1
   1   0   6 3156.18 262.307   6
  -1   0  -6 2986.10 271.210   6
   1   0   6 3274.23 266.286   1
  -1   0  -7 5181.41 391.677   1
   1   0   7 5798.41 389.151   1
   1   0   7 5801.64 385.412   6
  -1   0  -7 5355.97 397.263   6
  -1   0  -8 975.148 178.644   1
  -1   0  -8 866.787 161.680   6
   1   0   8 1118.09 170.890   6
  -1   0  -9 362.771 111.402   6
  -1   0  -9 358.630 108.327   1
  -1   0 -10 599.431 155.511   6
  -1   0 -10 594.055 164.833   1
  -1   0 -11 3171.40 397.289   1
  -1   0 -11 2485.75 336.074   6
  -1   0 -12 1979.92 342.673   1
  -1   0 -12 1878.48 306.573   6
  -1   0 -13-22.9599 85.8182   1
  -1   0 -14-94.5314 87.4976   1
  -1   0 -15 44.8760 123.661   1
   1   1 -15 267.422 153.456   1
   1   1 -14 77.0011 80.6019   1
   1   1 -13 1488.99 312.486   1
   1   1 -12 1865.91 331.580   1
   1   1 -11 4962.92 515.108   1
   1   1 -11 5234.31 379.182   3
   1   1 -10 1169.08 222.705   1
   1   1 -10 1275.24 178.157   3
   1   1  -9 3849.30 392.600   1
   1   1  -9 3698.61 297.717   3
   1   1  -8 45.7228 24.8210   3
   1   1  -8 79.2570 52.1337   1
   1   1  -7 2824.62 290.102   1
   1   1  -7 2576.61 224.239   3
  -1   1   7 2810.28 275.283   1
   1   1  -6 1964.16 186.360   3
  -1   1   6 1875.21 212.043   1
   1   1  -6 1966.57 225.022   1
  -1   1   5 4617.61 313.992   1
   1   1  -5 4720.95 333.387   1
   1   1  -5 4674.43 289.761   3
   1   1  -4 18905.2 729.631   1
   1   1  -4 19241.6 687.266   3
  -1   1   4 18592.0 709.570   1
   1   1  -3 11030.1 457.194   3
  -1   1   3 10559.5 461.388   1
   1   1  -3 11325.4 468.003   1
  -1   1   2 772.806 92.9787   1
   1   1  -2 1009.37 111.484   1
   1   1  -2 835.471 98.8482   3
   1   1  -1 12228.1 465.630   3
   1   1  -1 13033.1 455.838   1
  -1   1   1 13265.9 475.600   5
  -1   1   0 93258.7 2292.64   5
  -1   1   0 86942.5 2294.72   4
   1   1   0 92296.1 2309.39   3
  -1   1   0 86018.0 2287.67   2
  -1   1  -1 135707. 3431.21   2
  -1   1  -1 139454. 3400.94   1
   1   1   1 131440. 3326.03   4
   1   1   1 146993. 3359.89   5
   1   1   1 135698. 3325.10   2
  -1   1  -1 138710. 3440.61   4
  -1   1  -1 135083. 3421.60   5
  -1   1  -2 77667.5 2065.27   5
  -1   1  -2 80943.9 2058.97   1
  -1   1  -3 25099.4 816.516   1
  -1   1  -3 26904.0 836.621   5
   1   1   3 24157.2 825.667   6
   1   1   3 26709.1 855.451   1
  -1   1  -4 3576.68 251.653   1
   1   1   4 3784.34 260.854   1
   1   1   4 3687.44 251.205   6
  -1   1  -5 47331.6 1495.73   1
   1   1   5 50436.0 1495.04   1
   1   1   5 47970.1 1466.95   6
  -1   1  -6 14546.8 665.866   1
   1   1   6 13425.1 613.312   6
   1   1   6 15142.5 654.455   1
   1   1   7 70.0889 32.8160   1
  -1   1  -7 35.2699 38.4453   1
   1   1   7 136.995 57.3641   6
  -1   1  -8 890.138 172.416   1
  -1   1  -9 894.894 179.845   1
  -1   1 -10 2684.70 349.937   1
  -1   1 -11 25.2784 42.2014   1
  -1   1 -12 203.519 105.422   1
  -1   1 -13 645.221 208.013   1
  -1   1 -14 232.254 137.540   1
  -1   1 -15 90.3519 94.3091   1
   1   2 -15-53.7638 75.5298   1
   1   2 -14 516.741 199.036   1
   1   2 -13 407.638 150.066   1
   1   2 -12 707.395 196.508   1
   1   2 -11 1172.95 257.800   1
   1   2 -10 10485.3 751.641   1
   1   2  -9 2085.45 306.719   1
   1   2  -8 6655.13 527.495   1
   1   2  -7 1121.19 198.894   1
   1   2  -6 17654.2 762.614   3
  -1   2   6 21361.0 896.687   1
   1   2  -6 19204.9 873.997   1
   1   2  -5 7638.35 428.708   3
  -1   2   5 8669.80 506.304   1
   1   2  -5 7646.33 476.627   1
   1   2  -4 156.703 54.0803   3
   1   2  -4 158.737 57.7605   1
  -1   2   4 214.028 76.9149   1
  -1   2   3 4394.75 307.480   1
   1   2  -3 4508.03 288.042   3
   1   2  -3 4790.84 330.485   1
   1   2  -2 14464.2 612.312   1
  -1   2   2 16050.3 630.450   5
   1   2  -1 18197.8 684.845   1
  -1   2   1 18014.6 636.790   4
  -1   2   1 17881.6 628.670   2
  -1   2   1 18138.8 677.826   5
   1   2  -1 19898.5 708.549   5
  -1   2   0 93728.6 2462.22   5
  -1   2   0 91667.6 2420.14   4
   1   2   0 95632.8 2439.02   5
  -1   2   0 90302.9 2406.83   2
  -1   2  -1 1286.11 134.419   5
  -1   2  -1 1416.29 127.369   2
  -1   2  -1 1449.05 130.707   4
   1   2   1 1515.68 123.295   5
   1   2   2 137905. 3459.46   5
  -1   2  -2 140175. 3535.77   1
  -1   2  -2 136010. 3517.90   2
  -1   2  -2 136050. 3559.40   5
  -1   2  -2 136571. 3526.21   4
   1   2   3 8637.95 387.735   5
  -1   2  -3 9884.22 466.620   1
  -1   2  -3 9506.03 465.597   5
   1   2   4 31801.6 1102.33   1
  -1   2  -4 29039.0 1032.14   1
  -1   2  -4 28516.7 1054.81   5
   1   2   5 8682.45 498.106   1
  -1   2  -5 6319.27 431.741   5
  -1   2  -5 7778.88 460.575   1
   1   2   6 4697.48 383.078   1
  -1   2  -6 4874.80 386.799   1
  -1   2  -7 2425.22 288.125   1
  -1   2  -8 3295.14 365.564   1
  -1   2  -9 286.025 115.002   1
  -1   2 -10-5.25560 48.5966   1
  -1   2 -11 1234.12 255.359   1
  -1   2 -12 2641.73 411.983   1
  -1   2 -13 15.1299 69.2340   1
  -1   2 -14 476.745 212.537   1
  -1   2 -15-48.4752 74.3347   1
   1   3 -14 93.3299 122.843   1
   1   3 -13 211.816 127.046   1
   1   3 -12 213.424 126.681   1
   1   3 -11 601.166 195.894   1
   1   3 -10 987.274 234.146   1
   1   3  -9 6728.02 593.481   1
   1   3  -8 2587.29 340.762   1
   1   3  -7 3553.90 380.992   1
   1   3  -6 2429.29 292.817   1
   1   3  -5 6532.11 486.812   1
  -1   3   5 6629.37 475.052   1
  -1   3   4 1348.13 192.009   5
   1   3  -4 1302.05 198.983   1
  -1   3   4 1332.59 193.776   1
   1   3  -3 918.324 154.324   1
  -1   3   3 945.456 150.224   5
   1   3  -3 740.138 146.918   5
  -1   3   2 9650.23 508.552   5
   1   3  -2 8554.06 511.357   1
   1   3  -2 9785.54 544.381   5
   1   3  -1 16842.7 695.332   5
  -1   3   1 15645.4 618.394   4
  -1   3   1 15585.5 608.888   2
  -1   3   1 14543.0 661.754   5
  -1   3   0 790.805 106.549   2
  -1   3   0 784.337 107.956   4
   1   3   0 841.036 120.044   5
  -1   3   0 656.426 117.388   5
  -1   3  -1 4076.56 255.327   2
   1   3   1 3735.42 136.977   2
   1   3   1 4140.25 269.213   5
  -1   3  -1 4284.99 263.893   4
   1   3   1 3419.74 134.069   4
  -1   3  -1 3975.21 292.863   5
  -1   3  -2 7198.48 378.028   2
  -1   3  -2 7487.27 388.017   4
  -1   3  -2 7389.90 425.789   5
   1   3   2 6823.92 366.698   5
  -1   3  -2 6520.22 400.320   1
  -1   3  -3 31516.6 1119.07   1
  -1   3  -3 31274.2 1148.03   5
   1   3   3 32380.9 1052.84   5
  -1   3  -4 4974.41 378.059   1
   1   3   4 4735.56 318.742   5
  -1   3  -4 4518.42 374.204   5
   1   3   5 1056.11 190.892   1
  -1   3  -5 1135.32 183.368   1
  -1   3  -5 1046.28 186.146   5
  -1   3  -6 7282.37 508.255   1
  -1   3  -6 5500.42 463.185   5
  -1   3  -7 795.866 176.279   1
  -1   3  -8 1076.23 213.435   1
  -1   3  -9 3063.64 393.009   1
  -1   3 -10 2178.03 351.026   1
  -1   3 -11 844.092 221.815   1
  -1   3 -12-97.2475 86.4704   1
  -1   3 -13 1181.23 302.822   1
  -1   3 -14-57.3843 77.6743   1
  -1   3 -15 547.271 227.925   1
   1   4 -14 249.050 158.669   1
   1   4 -13-26.7336 47.9718   1
   1   4 -12 261.914 159.175   1
   1   4 -11 296.720 129.512   1
   1   4 -10 728.169 218.451   1
   1   4  -9 94.8420 61.5102   1
   1   4  -8 1684.08 287.493   1
   1   4  -7 1751.30 284.265   1
   1   4  -6 5392.31 494.185   1
   1   4  -5 1553.09 247.626   1
   1   4  -4 124.765 73.8429   1
   1   4  -3 452.462 132.394   5
   1   4  -3 279.455 95.8082   1
  -1   4   2 18147.8 870.302   5
  -1   4   2 22846.7 835.726   4
   1   4  -2 22557.7 1000.09   1
  -1   4   2 22564.5 819.875   2
   1   4  -2 20066.2 939.228   5
  -1   4   1 824.872 123.607   2
  -1   4   1 661.060 133.494   5
   1   4  -1 774.624 146.721   5
  -1   4   1 807.738 123.185   4
   1   4   0 5026.12 233.210   2
  -1   4   0 5424.25 332.393   4
   1   4   0 4780.68 354.558   5
  -1   4   0 5454.31 329.633   2
  -1   4   0 4557.94 359.511   5
   1   4   0 4593.71 228.804   4
  -1   4  -1 13377.6 572.984   2
   1   4   1 13490.9 419.843   2
   1   4   1 12690.7 418.452   4
  -1   4  -1 13748.4 585.232   4
  -1   4  -1 10861.3 615.191   5
   1   4   1 12269.0 605.645   5
  -1   4  -2 3010.24 250.137   2
  -1   4  -2 3142.51 259.542   4
   1   4   2 2698.60 251.783   5
  -1   4  -2 2485.97 274.038   5
  -1   4  -2 2740.77 286.102   1
   1   4   3 413.462 98.8617   5
  -1   4  -3 385.638 108.468   1
  -1   4  -3 483.396 106.631   4
  -1   4  -3 358.690 92.3015   2
   1   4   4 2461.15 256.182   5
  -1   4  -4 2670.98 294.265   1
   1   4   5 997.981 165.448   5
  -1   4  -5 1037.89 196.646   1
  -1   4  -6 35.0008 39.7217   1
  -1   4  -7 1447.03 249.168   1
  -1   4  -8 1674.85 276.059   1
  -1   4  -9 496.942 168.626   1
  -1   4 -10 159.958 122.359   1
  -1   4 -11 260.831 122.082   1
  -1   4 -12 301.337 137.953   1
  -1   4 -13 29.4406 67.6381   1
  -1   4 -14 369.284 175.292   1
   1   5 -13 287.281 190.669   1
   1   5 -12 147.058 132.788   1
   1   5 -11 196.132 114.436   1
   1   5 -10 394.596 158.288   1
   1   5  -9 1083.72 256.801   1
   1   5  -8 553.301 186.899   1
   1   5  -7 1486.30 295.235   1
   1   5  -6 414.231 158.169   1
   1   5  -5 2164.82 321.391   1
   1   5  -4 3493.74 397.417   1
   1   5  -3 127.674 83.1561   1
   1   5  -2-10.5330 32.9851   1
  -1   5   2 0.81689 19.9202   4
  -1   5   2-7.44817 15.7071   2
  -1   5   1 4021.48 321.543   4
  -1   5   1 4183.17 322.049   2
  -1   5   0 4373.51 325.955   4
   1   5   0 3709.81 221.784   2
  -1   5   0 4376.70 320.444   2
   1   5   0 3597.22 221.597   4
  -1   5  -1 1913.43 210.451   2
  -1   5  -1 1799.02 208.982   4
   1   5   1 1876.95 149.461   4
   1   5   1 1981.66 152.028   2
  -1   5  -2 919.609 153.907   4
  -1   5  -2 1231.38 172.333   2
  -1   5  -2 1166.62 204.181   1
  -1   5  -3 1971.41 272.689   1
  -1   5  -3 2157.65 245.824   4
  -1   5  -3 2369.24 250.894   2
  -1   5  -4 1784.78 228.571   2
  -1   5  -4 1650.71 222.158   4
  -1   5  -4 1271.31 227.017   1
  -1   5  -5 697.199 172.206   1
  -1   5  -6 527.249 160.646   1
  -1   5  -7 1387.26 262.692   1
  -1   5  -8 785.838 197.575   1
  -1   5  -9 1837.24 333.487   1
  -1   5 -10-37.2957 68.3627   1
  -1   5 -11 289.765 156.645   1
  -1   5 -12 291.863 166.026   1
  -1   5 -13 166.833 173.501   1
   1   6 -11 209.161 125.845   1
   1   6 -10 398.924 194.019   1
   1   6  -9 215.427 129.042   1
   1   6  -8 1098.24 273.526   1
   1   6  -7 742.098 225.067   1
   1   6  -6 485.869 175.220   1
   1   6  -5 175.980 103.738   1
   1   6  -4 152.215 105.315   1
   1   6  -3 2521.43 374.947   1
   1   6  -2 4224.56 484.675   1
   1   6  -2 4153.06 316.178   4
  -1   6   2 4957.89 404.570   4
   1   6  -2 4383.90 318.390   2
   1   6  -1 91.0919 40.8126   2
  -1   6   1 89.7512 52.8281   2
   1   6  -1 91.5086 48.3603   4
  -1   6   1 59.9134 32.5613   4
   1   6   0 640.766 101.874   2
  -1   6   0 812.665 152.553   4
  -1   6   0 721.248 143.839   2
   1   6   0 517.053 91.5779   4
  -1   6  -1 896.915 155.982   2
   1   6   1 836.513 122.066   2
   1   6   1 695.147 113.723   4
  -1   6  -1 611.477 131.711   4
  -1   6  -2 2316.71 264.228   2
  -1   6  -2 2489.86 280.031   4
  -1   6  -2 1953.65 313.882   1
  -1   6  -3 99.4283 63.8550   2
  -1   6  -3 123.646 84.4139   1
  -1   6  -3 76.3620 57.0476   4
  -1   6  -4 1284.36 206.600   2
  -1   6  -4 1376.80 219.948   4
  -1   6  -4 1161.57 241.606   1
  -1   6  -5 28.9688 19.5982   2
  -1   6  -5-25.9779 34.4511   4
  -1   6  -5 26.2559 35.4356   1
  -1   6  -6 707.650 202.148   1
  -1   6  -6 763.002 181.396   2
  -1   6  -6 679.946 162.740   4
  -1   6  -7 73.4049 64.4121   1
  -1   6  -8 273.092 134.501   1
  -1   6  -9 16.0467 95.5195   1
  -1   6 -10 112.162 113.581   1
  -1   6 -11 69.8050 103.257   1
  -1   6 -12 11.9045 72.7690   1
   1   7 -10 137.975 123.398   1
   1   7  -9 382.802 190.903   1
   1   7  -8 77.4852 63.8368   1
   1   7  -7 259.930 143.096   1
   1   7  -6 417.671 183.417   1
   1   7  -5 113.480 79.0588   1
   1   7  -4 853.485 241.178   1
   1   7  -3 395.681 167.376   1
   1   7  -3 311.613 96.8832   2
   1   7  -3 313.000 105.245   4
   1   7  -2 767.745 222.023   1
   1   7  -2 366.779 97.3261   4
   1   7  -2 369.816 97.5111   2
   1   7  -1 2128.85 220.822   2
   1   7  -1 2824.59 432.615   1
  -1   7   1 2773.41 321.569   4
  -1   7   1 3245.88 340.348   2
   1   7  -1 1927.60 220.432   4
   1   7   0 484.635 104.777   2
   1   7   0 545.145 110.384   4
  -1   7   0 443.976 138.346   4
  -1   7   0 505.524 138.299   2
  -1   7  -1 968.993 186.412   2
  -1   7  -1 996.190 261.632   1
   1   7   1 1045.01 169.607   2
   1   7   1 1127.21 182.259   4
  -1   7  -1 947.372 187.624   4
  -1   7  -2 1095.45 200.796   2
  -1   7  -2 1058.45 263.314   1
  -1   7  -2 930.058 189.014   4
  -1   7  -3 294.032 109.471   2
  -1   7  -3 247.229 135.358   1
  -1   7  -3 225.313 100.803   4
  -1   7  -4 106.389 80.9852   2
  -1   7  -4-5.92872 30.0114   4
  -1   7  -4 20.0735 100.928   1
  -1   7  -5 260.259 115.270   4
  -1   7  -5 249.050 108.572   2
  -1   7  -5 295.796 152.617   1
  -1   7  -6 105.163 88.5563   1
  -1   7  -6 57.5998 47.5654   2
  -1   7  -6 17.7854 41.7797   4
  -1   7  -7 33.8871 64.8009   2
  -1   7  -7 0.23279 51.1094   4
  -1   7  -7 48.0913 52.2526   1
  -1   7  -8 98.9703 71.9847   2
  -1   7  -8-94.9275 72.4297   4
  -1   7  -8-19.8775 49.1562   1
  -1   7  -9 41.1488 49.7584   4
  -1   7  -9 126.083 102.236   1
  -1   7  -9-110.996 78.6206   2
  -1   7 -10-3.37653 44.0483   1
   1   8  -7 30.8659 72.7642   1
   1   8  -6 128.255 120.744   1
   1   8  -5 181.186 103.268   2
   1   8  -5 216.353 91.6924   4
   1   8  -5 452.625 199.230   1
   1   8  -4 310.115 117.984   2
   1   8  -4 386.432 127.750   4
   1   8  -4 562.888 218.031   1
   1   8  -3 142.753 117.870   1
   1   8  -3 84.3614 72.2089   4
   1   8  -2 308.359 146.794   1
  -1   8   1 600.495 174.189   2
   1   8  -1 392.046 191.222   1
  -1   8   1 791.753 195.606   4
  -1   8   0 85.5425 64.2456   2
  -1   8   0 49.0307 48.3560   4
  -1   8  -1 278.322 118.108   2
  -1   8  -1 254.220 118.185   4
  -1   8  -1 213.070 168.475   1
  -1   8  -2 206.913 108.261   2
  -1   8  -2 176.665 119.929   1
  -1   8  -2 68.1017 58.7402   4
  -1   8  -3 23.5853 58.9952   1
  -1   8  -3-0.47385 25.9695   4
  -1   8  -3 91.3852 68.4169   2
  -1   8  -4 135.596 83.7391   2
  -1   8  -4 77.5355 78.8415   4
  -1   8  -4 64.5718 86.5055   1
  -1   8  -5 159.784 126.515   1
  -1   8  -5 115.819 94.3661   4
  -1   8  -5 110.135 77.7674   2
  -1   8  -6 25.7142 111.010   1
  -1   8  -6-100.792 76.7159   4
  -1   8  -6 1.01772 34.4406   2
  -1   8  -7-103.235 77.4951   2
  -1   8  -7 15.9212 50.0214   4
  -1   8  -7 69.4296 87.3445   1
  -1   8  -8 181.199 152.993   1
  -1   8  -8 31.9932 89.6763   2
  -1   8  -8 92.6880 77.1285   4
   1   9  -2 125.823 151.354   1
   1   9  -1 111.183 77.2514   1
  -1   9   0 59.2049 90.3999   1
   1   9   0 172.368 147.781   1
  -1   9  -1 246.022 172.760   1
  -1   9  -2 144.702 191.515   1
  -1   9  -3 44.5215 108.443   1
  -1   9  -3 68.2408 74.3723   2
  -1   9  -3 105.823 80.6865   4
  -1   9  -4 77.5385 69.8784   2
  -1   9  -4-36.7725 50.6991   4
  -1   9  -4-5.29882 57.9472   1
  -1   9  -5-66.7104 123.239   2
  -1   9  -5 79.4934 74.5870   4
  -1   9  -6-4.00175 100.416   2
  -1   9  -6-11.9152 33.7681   4
  -1   9  -7-1.31509 16.5619   4
  -2  -9  -4 148.322 95.5841   5
  -2  -9  -5 140.281 96.1256   5
   2  -8  -6-58.9174 63.0173   5
   2  -8  -5 220.247 117.057   5
   2  -8  -4 21.5235 41.1066   5
   2  -8  -3 190.941 107.649   5
   2  -8  -2 3.75948 27.3290   5
   2  -8  -1 392.440 153.657   5
   2  -8   0 28.2839 45.6615   5
   2  -8   1 135.171 108.400   5
   2  -8   2 72.6340 68.0109   5
  -2  -8  -3 224.531 106.215   5
  -2  -8  -4-17.3069 33.4305   5
  -2  -8  -5 81.9075 68.7400   5
  -2  -8  -6 79.4491 67.3571   5
  -2  -8  -7 63.5668 60.9956   5
   2  -7  -9 297.423 150.463   5
   2  -7  -8-31.7018 44.4969   5
   2  -7  -7 136.613 93.1032   5
   2  -7  -6 131.923 93.5840   5
   2  -7  -5 7.29873 24.2302   5
   2  -7  -4 382.354 140.496   5
   2  -7  -3 695.985 195.472   5
   2  -7  -2 1076.90 245.819   5
   2  -7  -1 2.90194 30.3440   5
   2  -7   0 1999.85 331.341   5
   2  -7   1 695.280 192.219   5
  -2  -7  -2 119.201 71.8931   5
   2  -7   2 582.060 182.997   5
   2  -7   3 271.208 117.839   5
  -2  -7  -3 199.097 95.4010   5
  -2  -7  -4 137.109 79.3852   5
  -2  -7  -5-41.1686 44.2341   5
  -2  -7  -6 7.70716 26.7969   5
  -2  -7  -7 213.230 105.680   6
  -2  -7  -7 284.823 113.807   5
  -2  -7  -8 34.1185 43.0869   5
  -2  -7  -8-86.5241 72.3874   6
  -2  -7  -9 0.29828 54.1562   6
   2  -6 -11 280.181 131.727   5
   2  -6 -11 198.388 95.4548   6
   2  -6 -10 230.978 115.799   5
   2  -6  -9 573.827 175.230   5
   2  -6  -8 635.203 182.906   5
   2  -6  -7 677.026 183.702   5
   2  -6  -6 580.195 173.349   5
   2  -6  -5 506.156 155.417   5
   2  -6  -4 838.833 200.984   5
   2  -6  -3 791.007 187.979   5
   2  -6  -2 1780.89 285.568   5
   2  -6  -1 305.306 120.796   5
   2  -6   0 1478.35 253.569   5
   2  -6   1 3406.25 392.149   5
  -2  -6  -2 712.626 158.806   5
   2  -6   2 772.468 185.991   5
  -2  -6  -3 1225.22 210.643   5
   2  -6   3 1355.49 249.060   5
  -2  -6  -4 417.212 121.245   5
  -2  -6  -5 337.986 107.482   5
  -2  -6  -6 356.234 118.924   5
  -2  -6  -6 444.157 154.320   6
  -2  -6  -7 143.496 70.1870   5
  -2  -6  -7 93.1131 69.1678   6
  -2  -6  -8 484.263 137.426   5
  -2  -6  -8 289.132 127.061   6
  -2  -6  -9 92.0710 75.8635   6
  -2  -6  -9 70.9557 56.1017   5
  -2  -6 -10 180.330 99.9610   6
  -2  -6 -11 21.2765 45.3919   6
   2  -5 -13-440.552 172.954   5
   2  -5 -12-417.663 161.305   5
   2  -5 -12 151.080 83.6447   6
   2  -5 -11 111.486 65.8505   5
   2  -5 -11 345.838 124.001   6
   2  -5 -10 728.388 187.280   5
   2  -5  -9 418.533 142.592   5
   2  -5  -8 1790.57 290.785   5
   2  -5  -7 1054.87 214.941   5
   2  -5  -6 2589.40 329.964   5
   2  -5  -5 980.924 200.560   5
   2  -5  -4 933.910 193.659   5
   2  -5  -3 106.725 63.6546   5
   2  -5  -2 30.1259 33.8392   5
   2  -5  -1 782.495 171.340   5
   2  -5   0 1809.68 256.134   5
   2  -5   1 3676.73 368.054   5
   2  -5   2 612.039 154.226   5
  -2  -5  -2 541.889 123.695   5
   2  -5   3 12082.2 722.035   5
  -2  -5  -3 12283.4 651.679   5
  -2  -5  -4 3955.63 338.626   5
  -2  -5  -5 834.950 150.016   5
  -2  -5  -6 86.5873 50.0694   5
  -2  -5  -6 157.427 87.3963   6
  -2  -5  -7 174.093 75.0440   5
  -2  -5  -7 298.680 123.750   6
  -2  -5  -8 384.534 141.689   6
  -2  -5  -8 400.182 122.571   5
  -2  -5  -9 91.1263 58.8769   5
  -2  -5  -9-5.03684 25.1801   6
  -2  -5 -10 234.318 88.8656   5
  -2  -5 -10 141.566 93.5491   6
  -2  -5 -11 139.041 127.870   6
  -2  -5 -12 169.934 106.984   6
   2  -4 -14 117.409 115.877   5
   2  -4 -13 141.807 107.140   5
   2  -4 -12 220.011 119.246   5
   2  -4 -12 210.032 93.1312   6
   2  -4 -11 242.523 94.0158   6
   2  -4 -11 244.579 112.309   5
   2  -4 -10 97.2143 67.0799   5
   2  -4 -10 102.234 61.0820   6
   2  -4  -9 150.291 86.5307   5
   2  -4  -8 15092.1 875.346   5
   2  -4  -7 1256.44 215.045   5
   2  -4  -6 1444.72 227.401   5
   2  -4  -5 1446.70 221.836   5
   2  -4  -4 5398.72 438.525   5
   2  -4  -3 56.4741 41.3560   2
   2  -4  -3 8.16041 19.6773   5
   2  -4  -3 28.3748 34.4369   4
   2  -4  -2 2088.14 216.175   2
   2  -4  -2 2146.59 224.160   4
   2  -4  -2 1744.46 235.215   5
   2  -4  -1 4787.93 332.541   2
   2  -4  -1 4616.97 383.041   5
   2  -4  -1 4950.33 344.078   4
   2  -4   0 10984.0 537.422   2
   2  -4   0 11062.8 612.371   5
   2  -4   0 10697.1 544.144   4
   2  -4   1 555.387 126.242   5
  -2  -4  -2 4690.97 337.169   5
   2  -4   2 4605.59 377.053   5
   2  -4   3 671.313 144.095   5
  -2  -4  -3 575.905 125.212   3
  -2  -4  -3 641.365 113.635   5
  -2  -4  -4 555.186 104.226   5
  -2  -4  -4 616.028 132.540   3
  -2  -4  -4 537.574 131.479   6
  -2  -4  -5 783.279 129.417   5
  -2  -4  -5 687.029 148.030   3
  -2  -4  -5 899.868 186.866   6
  -2  -4  -6 3718.21 368.803   3
  -2  -4  -6 4350.92 325.943   5
  -2  -4  -6 3762.84 401.431   6
  -2  -4  -7 263.288 34.0983   2
  -2  -4  -7 254.246 34.2698   4
  -2  -4  -7 351.801 93.6754   5
  -2  -4  -7 316.880 115.754   6
  -2  -4  -7 222.967 83.9954   3
  -2  -4  -8 12.6019 15.8780   5
  -2  -4  -8 62.8190 76.4091   6
  -2  -4  -8 74.3739 52.5075   3
  -2  -4  -9 559.862 136.945   5
  -2  -4  -9 456.308 151.826   6
  -2  -4 -10 2646.42 306.015   5
  -2  -4 -10 1941.53 326.215   6
  -2  -4 -11 217.194 91.7717   5
  -2  -4 -11 175.422 122.036   6
  -2  -4 -12 143.736 93.9960   6
  -2  -4 -13 222.655 125.865   6
   2  -3 -14 428.303 163.967   5
   2  -3 -13 76.8510 53.5796   5
   2  -3 -12 18.0519 26.6969   6
   2  -3 -12 48.3105 78.2318   5
   2  -3 -11 1219.00 197.739   6
   2  -3 -11 1142.76 249.609   5
   2  -3 -10 1579.03 279.056   5
   2  -3 -10 1763.05 225.302   6
   2  -3  -9 6041.11 528.597   5
   2  -3  -9 5968.16 397.546   6
  -2  -3   9 4591.64 301.532   6
   2  -3  -8 2093.08 295.090   5
  -2  -3   8 2333.19 199.264   6
   2  -3  -7 1769.76 252.536   5
   2  -3  -6 558.411 138.559   5
   2  -3  -5 5353.91 424.397   5
   2  -3  -5 5770.85 392.405   2
   2  -3  -5 5788.15 401.638   4
  -2  -3   4 1737.69 227.122   1
   2  -3  -4 1473.32 203.425   5
   2  -3  -4 1643.48 200.427   4
  -2  -3   4 1549.00 206.250   3
   2  -3  -4 1695.55 199.683   2
   2  -3  -3 2502.78 262.532   5
   2  -3  -3 3094.31 268.647   2
   2  -3  -3 3145.55 276.505   4
  -2  -3   3 2777.26 271.252   3
   2  -3  -2 2695.97 266.686   5
   2  -3  -2 2625.07 238.163   2
  -2  -3   2 2693.59 261.125   3
   2  -3  -2 2981.61 257.830   4
   2  -3  -1 25258.1 975.858   5
   2  -3  -1 26319.8 932.614   4
  -2  -3   1 25603.4 969.345   3
   2  -3  -1 24929.8 908.740   2
   2  -3   0 8997.51 449.791   2
   2  -3   0 9209.77 461.901   4
  -2  -3   0 8699.92 484.998   3
   2  -3   0 9113.57 492.464   5
   2  -3   1 4971.17 322.063   4
   2  -3   1 4451.25 325.179   5
   2  -3   1 5031.91 319.028   2
  -2  -3  -1 5258.04 350.037   3
   2  -3   2 18228.7 770.557   5
  -2  -3  -2 19459.0 707.380   5
  -2  -3  -2 19693.6 777.346   3
   2  -3   3 40660.6 1336.22   5
  -2  -3  -3 39604.0 1192.68   5
  -2  -3  -3 39063.0 1397.65   6
  -2  -3  -3 37795.7 1282.12   3
  -2  -3  -4 2083.84 217.586   3
  -2  -3  -4 2609.08 288.593   6
  -2  -3  -4 2314.76 185.472   5
  -2  -3  -5 487.348 49.2564   4
  -2  -3  -5 445.056 99.5466   3
  -2  -3  -5 691.309 151.924   6
  -2  -3  -5 473.647 47.8748   2
   2  -3   5 496.112 102.900   1
  -2  -3  -5 631.528 97.4834   5
   2  -3   6 2582.82 252.885   1
  -2  -3  -6 1850.60 264.135   6
  -2  -3  -6 1817.89 210.323   3
  -2  -3  -6 2468.62 217.855   5
  -2  -3  -7 6970.86 405.760   5
  -2  -3  -7 4793.60 363.858   3
  -2  -3  -7 5405.30 476.585   6
  -2  -3  -8 370.308 96.6134   5
  -2  -3  -8 189.952 72.3523   3
  -2  -3  -8 293.619 111.175   6
  -2  -3  -9 145.268 53.0799   5
  -2  -3  -9 174.472 86.3959   6
  -2  -3  -9 41.2936 32.0636   3
  -2  -3 -10-227.891 82.3541   5
  -2  -3 -10 60.1127 49.2513   6
  -2  -3 -11 353.219 106.282   5
  -2  -3 -11 209.743 103.700   6
  -2  -3 -12 14.5753 33.0384   5
  -2  -3 -12 163.044 94.4882   6
  -2  -3 -13 105.203 114.688   6
  -2  -3 -14 351.233 174.162   6
   2  -2 -15 452.316 203.864   5
   2  -2 -14-40.5487 83.4418   5
   2  -2 -14 49.0080 74.7319   1
   2  -2 -13 207.610 88.5961   3
   2  -2 -13 295.807 138.745   1
   2  -2 -12 1749.66 318.920   1
   2  -2 -12 1233.55 193.433   6
   2  -2 -11 1604.88 289.993   1
   2  -2 -11 1228.67 177.052   6
   2  -2 -10 709.241 179.370   1
  -2  -2  10 297.634 60.0628   6
   2  -2 -10 684.517 127.672   6
   2  -2  -9 3780.86 284.711   6
   2  -2  -9 3587.47 391.684   1
  -2  -2   9 2354.19 173.871   6
   2  -2  -8 78.4023 46.6287   1
   2  -2  -8 67.8490 45.3146   5
   2  -2  -8 135.913 52.8554   6
  -2  -2   8 140.221 37.2093   6
   2  -2  -7 1793.02 238.889   1
   2  -2  -7 1438.55 225.188   5
  -2  -2   7 1490.68 121.906   6
   2  -2  -6 1266.54 199.137   5
  -2  -2   6 1349.03 195.700   1
  -2  -2   6 1189.78 178.410   3
  -2  -2   5 4637.46 354.929   1
   2  -2  -5 3726.47 329.599   5
  -2  -2   5 3575.92 307.476   3
  -2  -2   4 30819.1 1068.35   1
   2  -2  -4 25676.6 1030.61   5
  -2  -2   4 27507.7 1028.68   3
   2  -2  -3 6695.55 419.078   5
   2  -2  -3 7242.95 408.476   2
  -2  -2   3 7318.81 423.327   1
   2  -2  -3 7182.45 413.845   4
  -2  -2   3 7080.81 426.265   3
   2  -2  -2 8041.54 431.206   2
   2  -2  -2 8554.58 449.158   4
   2  -2  -2 7906.97 441.139   5
  -2  -2   2 7975.66 447.508   3
   2  -2  -1 8716.15 435.460   2
   2  -2  -1 9183.32 459.587   5
   2  -2  -1 8796.01 443.835   4
  -2  -2   1 9251.31 479.985   3
   2  -2   0 17817.0 672.152   2
   2  -2   0 17981.4 683.816   4
   2  -2   0 17692.1 684.057   5
  -2  -2   0 19322.3 748.315   3
  -2  -2  -1 6215.15 376.761   3
   2  -2   1 5629.72 318.844   2
   2  -2   1 5808.49 328.583   4
  -2  -2  -1 6102.79 375.049   6
   2  -2   1 5953.24 326.849   5
  -2  -2  -2 10235.5 535.948   6
   2  -2   2 10224.1 463.430   5
  -2  -2  -2 10715.3 512.140   3
  -2  -2  -3 17587.0 550.783   2
   2  -2   3 19690.9 726.279   5
  -2  -2  -3 17000.6 550.719   4
  -2  -2  -3 21035.9 838.763   6
  -2  -2  -3 21535.2 775.949   3
  -2  -2  -3 19695.4 585.092   5
   2  -2   4 4858.46 292.140   1
  -2  -2  -4 4567.25 208.657   4
  -2  -2  -4 4893.64 229.055   5
  -2  -2  -4 4779.63 321.316   3
  -2  -2  -4 4317.39 200.872   2
   2  -2   4 5105.55 355.754   6
  -2  -2  -4 4429.10 363.474   6
   2  -2   5 1908.73 187.492   1
  -2  -2  -5 2241.63 166.386   5
  -2  -2  -5 1810.41 133.640   4
  -2  -2  -5 2062.25 251.697   6
  -2  -2  -5 2106.31 206.913   3
   2  -2   6 3026.71 260.656   1
  -2  -2  -6 2808.96 237.516   3
  -2  -2  -6 3012.30 313.336   6
  -2  -2  -6 3295.99 234.114   5
   2  -2   7 791.737 142.772   1
  -2  -2  -7 542.393 103.471   5
  -2  -2  -7 433.283 84.9694   3
  -2  -2  -7 574.034 141.779   6
  -2  -2  -8 1325.14 221.408   6
  -2  -2  -8 1927.63 207.740   5
   2  -2   9 1196.21 95.2766   3
  -2  -2  -9 2781.94 257.155   5
  -2  -2  -9 2080.07 292.222   6
  -2  -2 -10 91.3876 52.6767   5
  -2  -2 -10 76.6833 63.8086   6
  -2  -2 -11 522.985 132.251   5
  -2  -2 -11 437.749 151.914   6
  -2  -2 -12 109.832 76.2832   5
  -2  -2 -12 53.5763 63.3160   6
  -2  -2 -13 141.245 82.9911   5
  -2  -2 -13 154.570 108.085   6
  -2  -2 -14 196.185 112.614   6
  -2  -2 -15 102.397 87.5996   6
   2  -1 -15 350.896 167.563   1
   2  -1 -14 176.034 97.4590   1
   2  -1 -13 15.7390 41.6124   1
   2  -1 -13 98.4745 57.2563   3
   2  -1 -12 1242.32 277.378   1
   2  -1 -12 751.932 157.387   3
   2  -1 -11 3254.61 299.596   6
   2  -1 -11 2933.54 391.796   1
   2  -1 -11 2125.72 274.833   3
   2  -1 -10 2938.86 370.826   1
   2  -1 -10 3106.88 254.713   6
   2  -1 -10 2433.85 281.597   3
   2  -1  -9 1930.86 284.403   1
   2  -1  -9 1955.98 177.605   6
   2  -1  -8 4811.72 270.383   6
   2  -1  -8 4741.09 427.516   1
   2  -1  -7 1107.73 184.434   1
   2  -1  -7 1230.43 117.908   6
   2  -1  -6 3077.56 292.615   1
   2  -1  -6 2929.25 170.975   6
  -2  -1   6 3847.72 305.262   1
  -2  -1   5 29399.5 1030.20   1
   2  -1  -5 26460.8 1009.85   1
   2  -1  -4 24383.6 898.994   1
  -2  -1   4 27898.8 952.246   1
  -2  -1   3 5969.21 325.568   1
   2  -1  -3 5283.83 288.437   1
  -2  -1   3 4171.82 171.107   6
  -2  -1   2 18468.7 639.529   1
   2  -1  -2 17230.0 655.573   2
   2  -1  -2 17931.1 674.137   4
   2  -1  -2 17286.3 666.858   5
  -2  -1   2 17043.3 537.174   6
   2  -1  -1 10540.2 465.804   2
   2  -1  -1 10754.1 476.121   4
  -2  -1   1 9807.25 394.167   6
   2  -1  -1 11438.7 466.671   5
   2  -1   0 14444.7 520.691   5
   2  -1   0 13882.7 537.867   2
   2  -1   0 13991.7 546.162   4
  -2  -1   0 13215.3 519.551   6
  -2  -1   0 14187.0 579.177   3
   2  -1   1 21528.4 759.891   6
   2  -1   1 23034.9 748.730   2
   2  -1   1 22835.2 756.530   4
  -2  -1  -1 23046.6 789.555   6
   2  -1   1 21975.1 696.529   5
  -2  -1  -1 23414.9 807.993   3
  -2  -1  -2 8012.61 331.642   2
   2  -1   2 8190.35 299.202   1
  -2  -1  -2 8278.82 340.437   4
  -2  -1  -2 8987.77 439.375   6
  -2  -1  -2 8149.07 397.336   3
   2  -1   2 8799.82 420.802   6
   2  -1   2 8508.78 346.660   5
   2  -1   3 11369.4 418.372   1
  -2  -1  -3 11256.2 411.168   2
  -2  -1  -3 10772.4 411.103   4
  -2  -1  -3 12813.1 572.712   6
   2  -1   3 12750.3 551.297   6
  -2  -1  -4 456.744 70.7655   4
  -2  -1  -4 338.787 58.8746   2
  -2  -1  -4 344.054 46.3913   5
   2  -1   4 561.499 111.619   6
   2  -1   4 460.683 79.5203   1
  -2  -1  -4 425.992 102.524   6
  -2  -1  -5 4558.77 237.025   5
   2  -1   5 4944.29 301.380   1
   2  -1   5 5250.73 368.157   6
  -2  -1  -5 4388.00 358.005   6
  -2  -1  -6 5405.41 421.123   6
   2  -1   6 6243.97 375.322   1
  -2  -1  -7 10464.5 646.999   6
   2  -1   7 13774.2 636.691   1
  -2  -1  -8 4140.94 367.819   1
  -2  -1  -8 3071.17 339.007   6
  -2  -1  -9 797.328 173.357   1
  -2  -1  -9 710.297 176.384   6
  -2  -1 -10 1516.83 255.537   1
  -2  -1 -10 1113.42 225.075   6
  -2  -1 -11-29.3975 50.3923   1
  -2  -1 -11-28.4403 39.9781   6
  -2  -1 -12 4.58684 39.2220   1
  -2  -1 -12 128.756 102.549   6
  -2  -1 -13 447.769 143.424   6
  -2  -1 -14 2.83656 27.4701   6
  -2  -1 -15-119.581 96.5246   6
   2   0 -15 15.6353 46.1011   1
   2   0 -14 77.6316 79.7735   1
   2   0 -13 695.032 209.563   1
   2   0 -13 427.791 109.875   3
   2   0 -12 88.8258 68.9669   1
   2   0 -12 66.3946 45.2272   3
   2   0 -11 811.234 153.908   3
   2   0 -11 1163.21 243.960   1
   2   0 -10 108.273 47.3340   3
   2   0 -10 254.321 106.505   1
   2   0  -9 2112.95 252.605   3
   2   0  -9 2295.29 303.389   1
   2   0  -8 3476.96 346.522   1
   2   0  -8 2674.45 284.324   3
   2   0  -7 3908.94 335.059   3
   2   0  -7 4147.51 359.218   1
  -2   0   7 4680.17 357.032   1
   2   0  -6 6981.19 445.092   3
   2   0  -6 7542.00 465.865   1
  -2   0   6 7948.10 453.008   1
   2   0  -5 31884.1 1106.88   1
  -2   0   5 32265.8 1081.27   1
  -2   0   4 80.4712 37.3922   1
   2   0  -4 116.962 43.5782   1
  -2   0   3 363.721 65.6742   1
   2   0  -3 425.059 73.4597   1
   2   0  -2 13648.9 474.234   1
  -2   0   2 13413.5 469.408   1
   2   0  -2 13394.6 418.817   6
  -2   0   1 5885.96 228.560   1
   2   0  -1 5008.58 273.031   2
   2   0  -1 5317.28 283.663   4
   2   0  -1 5361.15 240.852   6
   2   0  -1 5033.96 206.317   1
   2   0   0 14485.0 479.767   5
   2   0   0 15731.3 546.321   2
  -2   0   0 14079.1 521.736   6
   2   0   0 15646.8 552.267   4
   2   0   0 13689.9 508.371   6
   2   0   1 32.1616 19.6838   2
  -2   0  -1 44.6441 27.8994   2
   2   0   1 50.9709 27.0670   4
  -2   0  -1 30.4954 22.0350   4
   2   0   1 47.6377 16.5983   5
   2   0   1 52.3677 29.3578   6
  -2   0  -1 5.96330 21.8470   6
   2   0   2 5197.82 252.737   2
   2   0   2 5418.29 261.013   4
  -2   0  -2 5083.86 265.200   4
   2   0   2 4379.98 189.791   1
   2   0   2 5333.46 303.229   6
  -2   0  -2 5231.72 313.163   6
  -2   0  -2 4971.23 259.350   2
  -2   0  -3 384.030 64.3773   1
  -2   0  -3 376.483 65.9556   2
  -2   0  -3 400.138 68.4239   4
   2   0   3 345.758 61.1497   3
   2   0   3 497.517 91.4302   6
  -2   0  -3 346.687 89.2390   6
   2   0   3 364.214 58.0044   1
  -2   0  -3 306.377 35.9390   5
  -2   0  -4 2730.84 203.752   2
  -2   0  -4 2722.92 207.903   4
  -2   0  -4 2702.74 204.590   1
   2   0   4 2799.21 175.213   3
   2   0   4 2981.47 250.669   6
  -2   0  -4 2546.95 155.953   5
   2   0   4 2581.38 189.546   1
  -2   0  -4 2654.48 253.554   6
   2   0   5 161.044 56.0364   1
  -2   0  -5 190.758 59.7112   1
   2   0   5 169.754 67.1809   6
   2   0   5 223.236 40.7788   3
  -2   0  -5 149.498 63.7363   6
  -2   0  -6 19682.3 892.887   6
   2   0   6 19522.7 574.376   3
   2   0   6 21258.7 793.478   1
  -2   0  -6 20187.0 803.409   1
   2   0   7 349.493 96.6142   1
  -2   0  -7 305.287 93.6503   1
  -2   0  -7 417.860 117.188   6
   2   0   8 2410.15 256.168   1
  -2   0  -8 1931.94 241.474   1
  -2   0  -8 1860.43 272.751   6
  -2   0  -9 67.6186 32.8100   1
  -2   0  -9 145.983 66.6628   6
  -2   0 -10 140.142 78.0501   1
  -2   0 -10 224.067 96.7790   6
  -2   0 -11 454.849 145.421   1
  -2   0 -11 274.386 130.370   6
  -2   0 -12 350.273 137.322   1
  -2   0 -12 205.711 113.887   6
  -2   0 -13 350.985 133.151   1
  -2   0 -14-18.4545 46.1420   1
  -2   0 -15-28.5659 57.0264   1
   2   1 -15 428.497 209.838   1
   2   1 -14 275.792 144.972   1
   2   1 -13 63.1485 67.7676   1
   2   1 -13 28.1382 42.9875   3
   2   1 -12 977.104 244.753   1
   2   1 -12 657.966 150.175   3
   2   1 -11 2600.64 368.657   1
   2   1 -11 1631.78 223.929   3
   2   1 -10 1996.76 248.853   3
   2   1 -10 2263.53 320.018   1
   2   1  -9 1456.84 207.400   3
   2   1  -9 1641.83 257.431   1
   2   1  -8 4535.90 403.451   1
   2   1  -8 3837.88 336.449   3
   2   1  -7 1124.51 184.865   1
   2   1  -7 851.108 151.902   3
   2   1  -6 2700.64 270.355   3
   2   1  -6 3295.79 304.289   1
  -2   1   6 3674.64 308.712   1
   2   1  -5 26541.6 989.690   1
   2   1  -5 24533.6 986.877   3
  -2   1   5 28285.3 979.830   1
   2   1  -4 24937.3 893.076   1
   2   1  -4 24903.9 941.920   3
  -2   1   4 24206.1 858.944   1
   2   1  -3 5681.95 364.387   3
  -2   1   3 5236.57 288.648   1
   2   1  -3 5507.93 310.157   1
  -2   1   2 16378.6 574.880   1
   2   1  -2 18557.3 717.944   3
   2   1  -2 17271.3 607.366   1
   2   1  -1 10632.0 399.563   1
  -2   1   1 9223.80 349.545   1
   2   1  -1 9930.51 485.640   3
  -2   1   0 14331.5 512.709   5
  -2   1   0 14499.9 552.462   2
   2   1   0 12282.8 444.937   2
   2   1   0 13738.6 451.000   1
  -2   1   0 14143.7 556.583   4
   2   1   0 12637.3 454.440   4
  -2   1   0 10220.6 368.452   1
   2   1   0 13691.1 555.371   3
  -2   1  -1 17876.9 569.872   1
  -2   1  -1 21923.6 682.661   5
   2   1   1 21725.6 638.766   2
   2   1   1 22025.9 645.838   4
  -2   1  -1 22199.2 750.569   4
   2   1   1 25167.9 784.140   3
   2   1   1 19084.2 576.476   5
  -2   1  -1 22858.1 747.504   2
   2   1   1 23526.3 744.976   6
  -2   1  -2 7721.76 369.611   2
  -2   1  -2 8050.83 381.160   4
   2   1   2 9010.95 394.197   3
  -2   1  -2 7636.58 321.374   5
   2   1   2 9148.63 425.841   6
  -2   1  -2 6978.47 282.997   1
  -2   1  -3 11669.1 501.338   4
  -2   1  -3 11083.1 430.751   5
  -2   1  -3 10511.8 417.478   1
   2   1   3 10724.6 470.722   1
   2   1   3 13558.6 563.842   6
  -2   1  -3 11373.2 490.877   2
   2   1   3 12638.2 477.260   3
  -2   1  -4 437.588 93.0588   2
  -2   1  -4 334.762 68.1526   1
  -2   1  -4 388.945 87.2739   4
   2   1   4 404.081 96.1180   6
   2   1   4 460.807 89.7738   1
   2   1   4 478.944 72.8576   3
  -2   1  -4 449.778 77.8839   5
   2   1   5 5215.83 367.384   6
   2   1   5 4868.08 320.622   1
  -2   1  -5 4495.58 294.601   1
  -2   1  -5 5333.81 320.338   5
  -2   1  -6 4989.04 338.102   5
  -2   1  -6 5225.83 350.806   1
   2   1   6 5588.73 357.907   1
   2   1   7 12197.0 608.457   1
  -2   1  -7 11913.1 622.489   1
  -2   1  -8 3417.61 341.664   1
  -2   1  -9 756.527 168.788   1
  -2   1 -10 1642.96 271.384   1
  -2   1 -11 52.3943 56.6396   1
  -2   1 -12 99.8653 80.1374   1
  -2   1 -13 408.724 164.654   1
  -2   1 -14 128.940 105.662   1
  -2   1 -15-10.0471 45.4453   1
   2   2 -14 62.7577 72.6860   1
   2   2 -13-0.65087 64.6807   1
   2   2 -12 1564.94 306.230   1
   2   2 -11 1034.31 239.374   1
   2   2 -11 775.703 165.466   3
   2   2 -10 522.087 152.656   1
   2   2 -10 544.028 135.899   3
   2   2  -9 2711.09 304.738   3
   2   2  -9 3788.59 411.614   1
   2   2  -8 81.5326 77.3723   1
   2   2  -8 7.57077 20.1561   3
   2   2  -7 1480.86 224.108   1
   2   2  -7 1221.48 188.219   3
  -2   2   6 1470.69 206.956   1
   2   2  -6 1355.30 203.270   1
   2   2  -6 1053.89 170.352   3
   2   2  -5 3564.36 312.931   3
   2   2  -5 3845.42 331.119   1
  -2   2   5 4887.49 370.973   1
   2   2  -4 24459.8 992.853   3
   2   2  -4 26369.9 1013.64   1
   2   2  -3 7177.68 429.475   1
  -2   2   3 7257.94 414.109   1
   2   2  -3 6564.48 414.258   3
  -2   2   2 8872.74 471.053   5
   2   2  -2 7713.25 421.858   1
   2   2  -2 7398.26 431.976   3
  -2   2   2 7488.59 393.144   1
  -2   2   1 10087.9 484.802   5
   2   2  -1 9053.25 443.541   1
  -2   2   1 8990.02 458.926   2
  -2   2   1 9248.97 473.562   4
   2   2  -1 8058.96 453.749   3
   2   2   0 19105.8 664.512   5
  -2   2   0 17373.7 701.953   2
  -2   2   0 17725.1 716.080   4
  -2   2   0 17593.2 696.562   5
   2   2   0 17721.5 712.865   3
  -2   2  -1 5577.00 323.741   5
  -2   2  -1 5770.96 337.034   2
   2   2   1 6088.21 233.663   2
  -2   2  -1 5351.62 276.567   1
  -2   2  -1 5874.08 347.288   4
   2   2   1 6032.52 236.455   4
   2   2   1 6241.13 355.616   3
   2   2   1 5956.26 270.016   5
   2   2   2 8767.47 335.799   5
  -2   2  -2 9688.43 415.194   1
  -2   2  -2 9279.06 450.957   2
  -2   2  -2 8902.35 450.698   4
   2   2   2 10596.0 467.939   3
  -2   2  -2 9687.84 441.446   5
  -2   2  -3 18496.8 734.839   2
  -2   2  -3 19052.4 749.065   4
   2   2   3 17324.8 580.956   5
  -2   2  -3 19754.3 720.899   5
  -2   2  -3 21106.3 725.053   1
  -2   2  -4 4683.42 334.191   2
  -2   2  -4 4709.51 325.632   5
  -2   2  -4 4888.72 343.758   4
   2   2   4 5319.37 368.529   1
  -2   2  -4 5082.32 328.759   1
   2   2   5 2272.71 243.102   1
  -2   2  -5 1957.72 215.810   1
  -2   2  -5 1882.66 212.886   5
  -2   2  -6 2869.87 288.685   1
   2   2   6 3187.79 309.079   1
  -2   2  -6 2406.09 259.591   5
  -2   2  -7 438.591 116.161   5
  -2   2  -7 630.800 140.742   1
  -2   2  -8 1080.44 192.152   5
  -2   2  -8 2064.64 270.690   1
  -2   2  -9 2227.95 312.077   1
  -2   2 -10-215.427 104.455   1
  -2   2 -11 664.169 193.078   1
  -2   2 -12 32.8994 88.5800   1
  -2   2 -13 300.817 172.681   1
  -2   2 -14 135.301 85.5765   1
  -2   2 -15-68.9060 91.7505   1
   2   3 -14 370.536 208.992   1
   2   3 -13 66.5009 84.6184   1
   2   3 -12 88.1176 83.2597   1
   2   3 -11 1224.40 274.408   1
   2   3 -10 1612.18 301.035   1
   2   3  -9 5751.62 555.319   1
   2   3  -8 2560.10 341.347   1
   2   3  -7 1760.46 246.312   3
   2   3  -7 2034.29 292.335   1
   2   3  -6 359.800 106.360   3
   2   3  -6 581.950 144.272   1
   2   3  -5 5283.16 418.197   3
  -2   3   5 6327.98 469.360   1
   2   3  -5 5626.50 451.021   1
   2   3  -4 1230.37 190.399   3
  -2   3   4 1747.38 224.141   1
   2   3  -4 1569.06 228.626   1
   2   3  -3 2757.94 285.927   1
  -2   3   3 2666.69 282.691   5
  -2   3   3 2830.88 273.369   1
   2   3  -3 2655.82 267.430   3
  -2   3   2 2837.67 275.859   5
   2   3  -2 2559.86 261.052   1
   2   3  -2 2741.51 272.827   5
  -2   3   1 25816.2 963.695   2
   2   3  -1 25288.3 1002.58   1
  -2   3   1 26042.4 978.378   4
  -2   3   1 25925.6 997.718   5
   2   3  -1 26713.8 992.405   5
  -2   3   0 8934.21 489.433   5
  -2   3   0 9156.34 486.288   2
  -2   3   0 9027.88 490.380   4
   2   3   0 9287.93 460.653   5
  -2   3  -1 4523.87 313.126   2
   2   3   1 3528.57 149.220   2
  -2   3  -1 4684.54 321.626   4
   2   3   1 3415.07 150.038   4
  -2   3  -1 4251.78 315.191   5
   2   3   1 4329.29 268.275   5
  -2   3  -2 18273.2 735.900   2
  -2   3  -2 17834.7 711.139   1
  -2   3  -2 17836.3 738.464   4
  -2   3  -2 18684.6 759.219   5
   2   3   2 16057.1 625.351   5
   2   3   3 35057.3 1139.27   5
  -2   3  -3 41794.5 1330.42   4
  -2   3  -3 41740.6 1318.18   2
  -2   3  -3 38174.1 1276.34   1
  -2   3  -3 36757.7 1292.23   5
  -2   3  -4 2656.06 264.164   1
  -2   3  -4 2715.92 264.650   2
   2   3   4 2221.68 192.297   5
  -2   3  -4 2892.78 277.281   4
  -2   3  -4 2164.55 252.194   5
  -2   3  -5 634.222 131.452   2
   2   3   5 472.079 123.917   1
  -2   3  -5 623.966 135.784   4
  -2   3  -5 601.911 134.446   1
  -2   3  -5 463.484 119.754   5
  -2   3  -6 1993.05 256.282   1
  -2   3  -6 1335.37 216.658   5
  -2   3  -7 5563.26 480.214   1
  -2   3  -8 186.717 94.1732   1
  -2   3  -9 147.681 88.2572   1
  -2   3 -10 62.6696 63.9752   1
  -2   3 -11 351.388 139.749   1
  -2   3 -12-282.651 143.743   1
  -2   3 -13 131.218 101.799   1
  -2   3 -14 838.030 273.786   1
  -2   3 -15 107.382 108.855   1
   2   4 -13 155.082 121.953   1
   2   4 -12 127.893 72.8480   1
   2   4 -11 231.677 134.278   1
   2   4 -10 141.364 73.0996   1
   2   4  -9 332.220 139.622   1
   2   4  -8 13259.9 887.844   1
   2   4  -7 1486.71 262.945   1
   2   4  -6 1309.05 246.641   1
   2   4  -5 1543.05 262.306   1
   2   4  -4 5303.21 464.270   1
   2   4  -3-2.98367 50.1018   1
   2   4  -2 1824.25 258.782   1
   2   4  -2 1737.11 237.424   5
   2   4  -1 4045.94 351.445   5
  -2   4   1 4803.87 358.057   2
   2   4  -1 4573.44 403.419   1
  -2   4   1 5044.64 373.341   4
  -2   4   0 11645.9 595.790   2
  -2   4   0 11839.5 609.417   4
   2   4   0 10619.8 573.924   5
   2   4   1 433.356 99.0395   5
  -2   4  -1 446.347 103.390   2
  -2   4  -1 418.873 98.0058   4
  -2   4  -2 4797.86 358.311   2
  -2   4  -2 4779.79 364.190   4
  -2   4  -2 4451.71 363.118   1
   2   4   2 3890.38 303.106   5
  -2   4  -3 772.170 147.839   2
  -2   4  -3 771.976 146.758   4
   2   4   3 479.327 95.5215   5
  -2   4  -3 425.954 120.036   1
  -2   4  -4 500.492 130.194   1
  -2   4  -4 715.330 144.770   2
   2   4   4 407.374 98.1368   5
  -2   4  -4 470.955 118.238   4
  -2   4  -5 821.893 156.730   2
   2   4   5 636.533 119.276   5
  -2   4  -5 939.562 173.598   4
  -2   4  -5 790.490 165.824   1
  -2   4  -6 4170.65 386.833   2
  -2   4  -6 4380.21 403.020   4
  -2   4  -6 4188.00 405.646   1
  -2   4  -7 280.728 115.614   1
  -2   4  -8 124.980 81.4846   1
  -2   4  -9 448.499 155.305   1
  -2   4 -10 2128.49 366.806   1
  -2   4 -11 208.169 132.153   1
  -2   4 -12 112.359 102.291   1
  -2   4 -13 230.801 148.909   1
  -2   4 -14-458.424 208.526   1
   2   5 -12-88.4554 92.1863   1
   2   5 -11 315.851 179.708   1
   2   5 -10 672.503 221.129   1
   2   5  -9 240.158 122.861   1
   2   5  -8 2184.98 366.615   1
   2   5  -7 1072.82 252.152   1
   2   5  -6 2196.90 355.513   1
   2   5  -5 969.994 222.975   1
   2   5  -4 753.603 186.635   1
   2   5  -3 30.9325 33.5899   1
  -2   5   2-20.2657 25.9455   4
   2   5  -2 94.3573 60.6792   1
  -2   5   1 537.172 123.769   2
  -2   5   1 752.697 153.184   4
   2   5  -1 765.490 185.478   1
  -2   5   0 1693.46 224.059   2
  -2   5   0 1554.48 216.929   4
  -2   5  -1 3980.25 350.149   2
  -2   5  -1 3730.83 346.783   4
   2   5   2 476.247 121.481   5
  -2   5  -2 606.801 149.963   1
  -2   5  -2 737.538 151.328   2
  -2   5  -2 735.751 148.110   4
  -2   5  -3 13064.8 694.768   2
  -2   5  -3 12064.3 714.319   1
  -2   5  -3 12717.0 695.209   4
   2   5   4 2779.12 297.114   5
  -2   5  -4 3608.09 383.047   1
  -2   5  -4 4133.97 388.722   4
  -2   5  -4 4317.72 386.702   2
  -2   5  -5 832.925 178.283   2
  -2   5  -5 987.321 193.864   4
  -2   5  -5 791.462 188.860   1
  -2   5  -6 92.3501 71.7911   2
  -2   5  -6 134.400 76.4611   4
  -2   5  -6 43.4746 49.3300   1
  -2   5  -7 198.886 86.9950   2
  -2   5  -7 122.961 58.8272   4
  -2   5  -7 46.0012 36.3996   1
  -2   5  -8 360.526 130.619   2
  -2   5  -8 413.413 138.291   4
  -2   5  -8 388.868 153.576   1
  -2   5  -9 82.3875 48.8512   1
  -2   5 -10 42.3097 63.6317   1
  -2   5 -11 372.190 184.049   1
  -2   5 -12 137.969 104.233   1
  -2   5 -13 37.5907 75.0118   1
   2   6 -11 27.6448 41.9822   1
   2   6 -10 390.031 169.297   1
   2   6  -9 457.968 189.805   1
   2   6  -8 454.969 178.591   1
   2   6  -7 653.492 211.588   1
   2   6  -6 510.399 187.932   1
   2   6  -5 422.229 169.226   1
   2   6  -4 715.212 204.931   1
   2   6  -3 761.453 202.998   1
   2   6  -2 1682.71 302.085   1
   2   6  -1 247.661 59.3242   2
   2   6  -1 315.028 68.8649   4
  -2   6   1 331.133 101.142   2
  -2   6   1 337.238 97.9403   4
   2   6  -1 292.171 130.439   1
   2   6   0 823.910 92.1817   2
   2   6   0 741.063 89.4878   4
  -2   6   0 1009.93 189.677   2
  -2   6   0 976.369 188.412   4
  -2   6  -1 3434.54 358.541   2
  -2   6  -1 3283.58 355.977   4
  -2   6  -2 584.997 167.134   1
  -2   6  -2 693.601 160.781   2
  -2   6  -2 757.342 171.867   4
  -2   6  -3 1225.07 242.868   1
  -2   6  -3 1442.89 232.863   2
  -2   6  -3 1357.41 230.733   4
  -2   6  -4 401.190 130.783   2
  -2   6  -4 453.659 143.269   4
  -2   6  -4 336.943 139.804   1
  -2   6  -5 264.741 123.813   1
  -2   6  -5 305.236 111.489   2
  -2   6  -5 392.386 134.319   4
  -2   6  -6 260.605 104.287   2
  -2   6  -6 312.128 130.395   4
  -2   6  -6 265.315 118.901   1
  -2   6  -7-9.23521 30.5391   2
  -2   6  -7 47.1768 40.3906   4
  -2   6  -7 2.45969 35.5273   1
  -2   6  -8 334.436 132.529   2
  -2   6  -8 289.137 137.739   4
  -2   6  -8 499.568 175.254   1
  -2   6  -9 164.451 104.640   2
  -2   6  -9 306.032 151.602   1
  -2   6  -9 27.8908 56.9759   4
  -2   6 -10 344.438 141.009   2
  -2   6 -10 130.442 145.124   1
  -2   6 -10 323.874 148.644   4
  -2   6 -11-119.250 106.754   1
  -2   6 -12 1.63581 84.8325   1
   2   7  -9 148.559 129.702   1
   2   7  -8 8.01073 77.5622   1
   2   7  -7 55.9836 78.9700   1
   2   7  -6 131.113 113.389   1
   2   7  -5-16.7812 40.6698   1
   2   7  -4 166.189 111.992   1
   2   7  -3 330.279 151.454   1
   2   7  -2 704.503 121.658   2
   2   7  -2 717.946 127.250   4
   2   7  -2 875.059 239.988   1
  -2   7   1 91.2003 62.0550   2
  -2   7   1 40.2057 45.0358   4
   2   7  -1 109.701 110.811   1
  -2   7   0 1775.31 272.657   2
  -2   7   0 1523.54 258.658   4
  -2   7  -1 688.876 215.640   1
  -2   7  -1 746.021 184.734   2
  -2   7  -1 611.268 162.223   4
  -2   7  -2 475.813 174.328   1
  -2   7  -2 277.994 123.623   2
  -2   7  -2 221.947 98.8815   4
  -2   7  -3 198.687 138.360   1
  -2   7  -3 252.826 104.063   2
  -2   7  -3 294.384 113.214   4
  -2   7  -4 176.434 86.1339   2
  -2   7  -4 217.970 121.496   4
  -2   7  -4 331.804 151.327   1
  -2   7  -5 29.8529 76.4937   1
  -2   7  -5 41.1504 44.9358   2
  -2   7  -5-49.3056 55.7374   4
  -2   7  -6-44.4492 43.6231   2
  -2   7  -6-77.6182 67.9459   4
  -2   7  -6 61.8087 106.475   1
  -2   7  -7 295.755 164.545   1
  -2   7  -7 295.293 134.274   2
  -2   7  -7 286.367 147.142   4
  -2   7  -8 48.5365 89.0196   2
  -2   7  -8-0.27732 42.1376   4
  -2   7  -8 74.0561 66.9020   1
  -2   7  -9 62.6016 63.5767   2
  -2   7  -9 6.14750 83.9261   1
  -2   7  -9-15.6776 40.4926   4
  -2   7 -10 1.55758 59.5466   1
   2   8  -6 63.3097 85.0634   1
   2   8  -5 104.019 75.1276   1
   2   8  -4-6.28327 46.2992   1
   2   8  -3 337.593 182.653   1
   2   8  -2 12.7135 62.3147   1
   2   8  -1 288.943 121.060   1
  -2   8   1 359.267 135.840   4
   2   8   0-82.3367 84.6433   1
  -2   8   0 12.5741 32.1158   2
  -2   8   0 39.4390 51.5984   4
  -2   8  -1 16.5102 35.5084   2
  -2   8  -1-78.5690 67.8973   4
  -2   8  -1-83.3430 87.1024   1
  -2   8  -2-20.8254 40.0341   2
  -2   8  -2 21.0575 34.1536   4
  -2   8  -2 11.1655 47.8270   1
  -2   8  -3 125.672 99.8472   2
  -2   8  -3 73.1557 114.707   4
  -2   8  -3 80.0620 86.4066   1
  -2   8  -4-0.28987 36.2605   4
  -2   8  -4 21.5198 46.1444   1
  -2   8  -5-78.8610 90.3513   1
  -2   8  -5-84.9756 73.9100   2
  -2   8  -5 64.6859 67.0468   4
  -2   8  -6 99.4213 56.6186   1
  -2   8  -6 110.157 91.0946   2
  -2   8  -6 1.53304 96.4690   4
  -2   8  -7 33.3028 52.1694   2
  -2   8  -7-46.2070 61.6799   4
  -2   8  -7 132.432 118.801   1
  -2   8  -8 43.5060 80.7275   1
  -2   9   0-65.8444 95.8091   1
  -2   9   0 68.5698 66.6266   2
  -2   9   0 8.34594 22.9201   4
  -2   9  -1-17.7302 149.418   1
  -2   9  -1 1.49015 48.4407   2
  -2   9  -1 246.013 125.691   4
  -2   9  -2 7.88656 83.4267   1
  -2   9  -2-118.764 90.6594   2
  -2   9  -2 69.2032 75.1599   4
  -2   9  -3 42.4131 60.0652   2
  -2   9  -3-18.0160 40.7549   4
  -2   9  -3 135.535 122.167   1
  -2   9  -4-62.3874 71.4661   2
  -2   9  -4-87.0729 106.873   1
  -2   9  -4-48.0947 66.5166   4
  -2   9  -5 60.1957 70.1555   2
  -2   9  -5 7.29542 32.4956   4
   3  -8  -4 6.52040 85.6308   5
   3  -8  -3 134.851 94.1888   5
   3  -8  -2-81.7100 74.2366   5
   3  -8  -1 63.0313 66.1092   5
   3  -8   0 194.050 114.385   5
   3  -8   1 86.4605 123.529   5
   3  -8   2 108.304 83.7929   5
   3  -8   3-64.3582 66.4976   5
   3  -7  -8 103.566 82.0457   5
   3  -7  -7 151.195 126.533   5
   3  -7  -6 497.504 169.189   5
   3  -7  -5 187.850 122.343   5
   3  -7  -4 792.689 216.337   5
   3  -7  -3 13.6211 59.7234   5
   3  -7  -2 455.303 163.863   5
   3  -7  -1 178.177 108.229   5
   3  -7   0 59.1790 75.6682   5
   3  -7   1-22.0548 58.8429   5
   3  -7   2-5.49504 25.5024   5
   3  -7   3 155.879 125.924   5
  -3  -7  -4 43.9048 54.2457   6
  -3  -7  -5 198.101 121.069   6
  -3  -7  -6 18.1754 38.5529   6
  -3  -7  -7 134.267 93.8585   6
   3  -6 -10 142.220 110.654   5
   3  -6  -9 182.701 109.620   5
   3  -6  -8 156.896 109.593   5
   3  -6  -7 58.0339 57.2898   5
   3  -6  -6 1368.36 272.702   5
   3  -6  -5 289.904 123.268   5
   3  -6  -4 1291.75 255.677   5
   3  -6  -3 574.863 164.381   5
   3  -6  -2 169.391 94.5638   5
   3  -6  -1 306.569 121.546   5
   3  -6   0 288.742 118.332   5
   3  -6   1 551.522 156.673   5
   3  -6   2 58.2436 58.2127   5
   3  -6   3 34.8257 42.2156   5
   3  -6   4 1370.12 258.894   5
  -3  -6  -4 1487.94 286.702   6
  -3  -6  -5 534.342 181.476   6
  -3  -6  -5 403.410 111.827   5
  -3  -6  -6 140.082 59.1677   5
  -3  -6  -6 195.313 105.152   6
  -3  -6  -7 316.609 137.987   6
  -3  -6  -8 36.2021 52.7204   6
  -3  -6  -9-52.8602 65.5990   6
   3  -5 -11 143.067 93.3809   5
   3  -5 -10 204.732 74.7598   5
   3  -5  -9 140.550 103.781   5
   3  -5  -8 495.309 157.564   5
   3  -5  -7 4454.70 478.225   5
   3  -5  -6 1168.75 228.761   5
   3  -5  -5 2210.74 316.111   5
   3  -5  -4 1372.93 241.015   5
   3  -5  -3 5090.21 473.986   5
   3  -5  -2 365.670 123.825   5
   3  -5  -1 380.990 123.878   5
   3  -5   0 528.358 142.761   5
   3  -5   1 2554.93 312.890   5
   3  -5   2 7875.18 577.756   5
   3  -5   3 873.244 191.033   5
  -3  -5  -3 874.769 208.981   6
  -3  -5  -4 611.434 184.392   6
   3  -5   4 793.307 180.226   5
  -3  -5  -5 192.199 68.9582   5
  -3  -5  -5 219.579 107.618   6
  -3  -5  -6 181.754 64.0146   5
  -3  -5  -6 57.7990 48.5287   6
  -3  -5  -7 52.7244 34.2083   5
  -3  -5  -7 222.289 113.537   6
  -3  -5  -8-134.909 93.3586   6
  -3  -5  -9 149.444 111.776   6
  -3  -5 -10 105.229 87.2628   6
  -3  -5 -11 64.7013 72.5444   6
   3  -4 -12 571.820 199.422   5
   3  -4 -11 382.920 161.612   5
   3  -4 -10 204.194 112.510   5
   3  -4  -9 2871.95 393.736   5
   3  -4  -8 483.619 149.455   5
   3  -4  -7 1391.39 246.918   5
   3  -4  -6 320.323 102.393   5
   3  -4  -5 241.636 94.5641   5
   3  -4  -4 704.135 167.671   5
   3  -4  -3 1941.07 266.062   5
   3  -4  -2 3546.16 354.451   5
   3  -4  -1 1068.79 187.361   5
   3  -4   0 2218.89 266.321   5
  -3  -4  -1 1324.72 219.753   6
   3  -4   1 1614.85 220.232   5
  -3  -4  -2 1311.90 233.276   6
   3  -4   2 1432.51 209.660   5
  -3  -4  -3 5499.18 493.960   6
   3  -4   3 5691.27 440.851   5
  -3  -4  -4 2860.95 362.256   6
   3  -4   4 2464.71 293.286   5
  -3  -4  -5 4235.13 296.064   5
  -3  -4  -5 4726.42 491.308   6
  -3  -4  -6 972.117 235.275   6
  -3  -4  -6 1013.99 136.980   5
  -3  -4  -7 499.470 95.2842   5
  -3  -4  -7 577.125 177.197   6
  -3  -4  -8 268.564 72.8812   5
  -3  -4  -8 84.8819 65.3331   6
  -3  -4  -9 236.024 135.926   6
  -3  -4 -10 9.21092 31.1740   6
  -3  -4 -11 110.029 91.4421   6
  -3  -4 -12 21.0328 42.3937   6
   3  -3 -13 150.260 107.138   5
   3  -3 -12 271.620 134.014   5
   3  -3 -11 10.7262 35.8563   5
   3  -3 -10 598.843 175.150   5
   3  -3 -10 508.751 109.322   6
   3  -3  -9 1135.31 242.025   5
   3  -3  -8 4700.91 461.373   5
  -3  -3   8 2342.98 153.861   6
   3  -3  -7 1721.75 266.881   5
   3  -3  -6 4667.81 427.876   5
   3  -3  -5 3813.25 372.917   5
   3  -3  -4 831.644 158.162   5
   3  -3  -3 10086.3 598.955   5
   3  -3  -2 7043.11 470.885   5
  -3  -3   2 6034.52 380.100   6
   3  -3  -1 1465.20 201.603   5
  -3  -3   1 1256.21 177.869   6
  -3  -3   0 2938.16 293.348   6
   3  -3   0 2759.14 268.099   5
  -3  -3  -1 7350.84 507.228   6
   3  -3   1 6352.70 415.121   5
   3  -3   2 455.980 103.665   5
  -3  -3  -2 234.569 92.5465   3
  -3  -3  -2 369.461 119.814   6
  -3  -3  -3 1443.44 219.425   3
   3  -3   3 1548.90 197.164   5
  -3  -3  -3 1687.91 258.842   6
  -3  -3  -4 296.187 101.986   3
  -3  -3  -4 324.798 131.178   6
  -3  -3  -5 2905.19 319.412   3
  -3  -3  -5 3371.05 389.977   6
  -3  -3  -5 2669.25 183.347   5
  -3  -3  -6 165.984 41.6534   5
  -3  -3  -6 137.778 40.6710   2
  -3  -3  -6 150.295 42.4605   4
  -3  -3  -6 187.097 76.8322   3
  -3  -3  -6 65.7682 64.3837   6
  -3  -3  -7 2166.69 167.530   2
   3  -3   7 2717.77 272.254   1
  -3  -3  -7 2263.63 174.630   4
  -3  -3  -7 1300.98 216.294   3
  -3  -3  -7 2392.25 342.879   6
  -3  -3  -7 2313.32 173.257   5
  -3  -3  -8 957.572 114.048   2
  -3  -3  -8 962.284 116.982   4
  -3  -3  -8 992.140 229.736   6
  -3  -3  -8 1093.81 125.954   5
  -3  -3  -9 175.815 51.2343   5
  -3  -3  -9 101.063 39.5706   2
  -3  -3  -9 48.6842 34.8940   4
  -3  -3  -9 73.8403 63.5587   6
  -3  -3 -10 23.6232 40.7071   6
  -3  -3 -11 249.796 122.207   6
  -3  -3 -12 2.70129 25.1184   6
  -3  -3 -13 139.303 97.7123   6
   3  -2 -14 49.9166 55.0658   5
   3  -2 -13 243.464 136.870   5
   3  -2 -13 129.317 95.7500   1
   3  -2 -13 128.180 80.1819   3
   3  -2 -12 177.564 118.088   5
   3  -2 -12 302.747 144.942   1
   3  -2 -11 1338.30 290.751   5
   3  -2 -11 1300.44 266.228   1
   3  -2 -10 1459.26 290.574   5
   3  -2 -10 1886.30 308.820   1
   3  -2 -10 1775.60 169.047   6
   3  -2  -9 1290.17 261.514   5
   3  -2  -9 1593.11 267.122   1
   3  -2  -9 1493.99 151.229   6
   3  -2  -8 1181.51 229.477   5
   3  -2  -8 1143.20 123.589   6
   3  -2  -7 511.855 143.432   5
   3  -2  -6 6542.50 501.907   5
   3  -2  -5 1696.61 230.302   5
  -3  -2   5 1795.86 225.066   1
  -3  -2   5 1212.28 89.9589   6
   3  -2  -4 1813.12 234.388   5
  -3  -2   4 2159.57 242.626   1
  -3  -2   4 1729.09 132.191   6
   3  -2  -3 7660.24 486.874   5
  -3  -2   3 7935.90 363.926   6
   3  -2  -2 1782.44 207.506   5
  -3  -2   2 1855.61 176.435   6
   3  -2  -1 3447.97 287.778   5
   3  -2  -1 3571.25 289.798   2
   3  -2  -1 3734.76 299.958   4
  -3  -2   1 3894.80 336.699   3
  -3  -2   1 3638.66 279.203   6
   3  -2   0 10678.8 534.300   2
   3  -2   0 10440.0 537.553   4
  -3  -2   0 11780.2 627.519   3
  -3  -2   0 11426.0 572.093   6
   3  -2   0 11274.7 532.783   5
   3  -2   1 789.237 127.452   2
   3  -2   1 769.404 128.614   4
  -3  -2  -1 884.638 157.330   3
  -3  -2  -1 914.968 158.488   6
   3  -2   1 694.054 114.665   6
   3  -2   1 858.237 120.261   5
  -3  -2  -2 2341.90 259.328   3
  -3  -2  -2 1742.07 228.656   6
   3  -2   2 1744.02 193.709   6
   3  -2   2 1968.55 186.056   5
  -3  -2  -3 4371.07 358.752   3
  -3  -2  -3 4515.07 389.397   6
   3  -2   3 4406.13 309.386   5
  -3  -2  -4 5356.61 290.332   2
  -3  -2  -4 5199.89 292.010   4
  -3  -2  -4 6008.00 469.468   6
  -3  -2  -5 627.733 91.5840   2
   3  -2   5 699.385 109.623   1
  -3  -2  -5 613.067 95.9172   4
  -3  -2  -5 547.473 145.359   6
  -3  -2  -6 3724.69 241.464   2
   3  -2   6 4000.83 288.820   1
  -3  -2  -6 3577.98 242.126   4
  -3  -2  -6 3624.43 386.875   6
  -3  -2  -6 3294.77 146.688   5
  -3  -2  -7 2028.91 179.289   2
   3  -2   7 2356.97 235.161   1
  -3  -2  -7 2170.37 139.355   5
  -3  -2  -7 1937.88 181.155   4
  -3  -2  -7 1823.56 285.060   6
  -3  -2  -8 1041.47 135.771   2
  -3  -2  -8 1092.14 140.280   4
  -3  -2  -8 903.508 202.399   6
  -3  -2  -8 1459.18 135.057   5
  -3  -2  -9 1781.16 172.632   5
  -3  -2  -9 1289.86 164.919   2
  -3  -2  -9 1337.58 169.306   4
  -3  -2  -9 1194.45 247.695   6
  -3  -2 -10 299.260 90.7468   2
  -3  -2 -10 262.830 88.0477   4
  -3  -2 -10 172.344 95.2587   6
  -3  -2 -11 77.3502 66.9947   6
  -3  -2 -12 181.853 110.729   6
  -3  -2 -13 74.3304 71.7915   6
   3  -1 -14 251.013 137.343   1
   3  -1 -13 105.313 87.1216   1
   3  -1 -13 53.1491 52.9586   3
   3  -1 -12 410.763 151.143   1
   3  -1 -12 184.562 96.8742   3
   3  -1 -11 1043.85 237.139   1
   3  -1 -11 1097.22 226.410   3
   3  -1 -10 334.856 124.843   1
   3  -1 -10 250.774 86.1891   3
   3  -1  -9 3049.35 370.847   1
   3  -1  -8 596.788 148.260   1
   3  -1  -7 1463.01 220.498   1
  -3  -1   6 610.126 124.604   1
   3  -1  -6 549.809 121.106   1
  -3  -1   5 8818.13 497.193   1
   3  -1  -5 7661.28 464.648   1
   3  -1  -4 665.724 109.220   1
  -3  -1   4 761.869 126.756   1
   3  -1  -3 986.477 154.004   5
  -3  -1   3 1248.54 149.911   1
   3  -1  -3 953.035 139.038   2
   3  -1  -3 1135.45 116.554   6
   3  -1  -3 1129.22 153.519   4
   3  -1  -3 809.585 109.975   1
  -3  -1   3 843.808 83.4273   6
   3  -1  -2 1440.55 178.598   5
   3  -1  -2 1573.04 182.541   2
  -3  -1   2 1620.64 157.866   1
   3  -1  -2 1501.00 181.799   4
  -3  -1   2 1352.18 124.386   6
   3  -1  -2 1470.03 142.949   6
   3  -1  -1 242.206 66.7887   5
   3  -1  -1 242.803 72.6726   2
   3  -1  -1 165.078 63.7206   4
  -3  -1   1 113.751 39.6908   6
   3  -1  -1 159.998 49.8751   6
   3  -1   0 3305.86 232.369   5
   3  -1   0 3580.38 264.233   2
   3  -1   0 3343.40 262.823   4
  -3  -1   0 2905.83 232.876   6
   3  -1   0 3286.94 243.953   6
   3  -1   1 19238.5 733.641   2
   3  -1   1 19340.3 746.842   4
  -3  -1  -1 18100.0 749.247   6
   3  -1   1 20010.9 757.248   6
   3  -1   1 19374.2 657.649   5
   3  -1   2 5344.51 330.100   2
  -3  -1  -2 5540.01 324.339   2
   3  -1   2 5730.85 342.969   4
  -3  -1  -2 5607.23 330.213   4
  -3  -1  -2 5202.23 369.218   6
   3  -1   2 5768.04 368.852   6
   3  -1   2 5821.53 284.798   5
  -3  -1  -3 3769.68 262.959   2
  -3  -1  -3 3388.48 256.190   4
  -3  -1  -3 3443.64 314.273   6
   3  -1   3 3703.31 301.673   6
   3  -1   4 1173.50 109.611   1
  -3  -1  -4 1089.85 136.618   2
  -3  -1  -4 1052.94 135.160   4
  -3  -1  -4 1112.00 184.086   6
  -3  -1  -5 3403.52 245.630   2
  -3  -1  -5 3243.12 245.525   4
  -3  -1  -5 3315.49 338.514   6
   3  -1   5 3907.58 248.292   1
   3  -1   6 3294.65 254.879   1
  -3  -1  -6 2434.63 211.485   2
  -3  -1  -6 2533.08 219.429   4
  -3  -1  -6 2437.27 305.802   6
  -3  -1  -7 519.757 70.2439   5
  -3  -1  -7 556.421 102.657   2
  -3  -1  -7 560.954 105.131   4
   3  -1   7 429.646 78.9712   3
  -3  -1  -7 696.838 167.273   6
   3  -1   7 779.010 136.994   1
   3  -1   8 3017.70 293.028   1
  -3  -1  -8 2622.51 244.538   2
  -3  -1  -8 2256.37 175.315   5
  -3  -1  -8 2697.85 250.567   4
   3  -1   8 1623.91 137.949   3
  -3  -1  -8 2209.28 316.204   6
  -3  -1  -9 1951.03 182.336   5
  -3  -1  -9 2437.36 255.387   4
  -3  -1  -9 1727.23 288.967   6
  -3  -1 -10 105.652 46.7232   5
  -3  -1 -10 102.782 81.1580   6
  -3  -1 -11 151.404 89.5086   6
  -3  -1 -12 134.565 83.7790   6
  -3  -1 -13-3.51989 26.2204   6
  -3  -1 -14-30.8893 51.5094   6
   3   0 -14 28.0381 51.7346   1
   3   0 -13-20.5283 67.1793   1
   3   0 -13 66.4017 56.2523   3
   3   0 -12-37.1397 52.8103   1
   3   0 -12-41.6452 44.4476   3
   3   0 -11 1449.57 276.091   1
   3   0 -11 1234.73 236.411   3
   3   0 -10 4604.09 452.029   3
   3   0 -10 5438.76 518.826   1
   3   0  -9 114.592 51.2973   1
   3   0  -9 52.5023 28.0359   3
   3   0  -8 182.021 79.0267   1
   3   0  -8 135.741 72.4098   3
   3   0  -7 35.1551 35.5315   1
   3   0  -7-5.60637 45.4811   3
  -3   0   6 11.7762 16.4823   1
   3   0  -6 8.34473 27.8488   3
   3   0  -6 31.4025 32.5760   1
   3   0  -5 3426.41 334.919   3
   3   0  -5 4522.64 333.690   1
  -3   0   5 4227.23 298.156   1
   3   0  -4 20058.9 774.028   1
  -3   0   4 20297.0 753.387   1
   3   0  -3 8412.62 337.744   6
   3   0  -3 8762.13 417.190   1
  -3   0   3 10516.8 446.769   1
  -3   0   2 173.263 45.0583   1
   3   0  -2 123.982 47.3213   2
   3   0  -2 145.233 40.1196   1
   3   0  -2 96.3034 46.1139   4
   3   0  -2 112.408 36.1889   6
   3   0  -1 16074.8 626.877   2
  -3   0   1 15530.7 473.589   1
   3   0  -1 16212.9 640.062   4
   3   0  -1 12711.1 446.579   1
   3   0  -1 15829.2 575.609   6
   3   0   0 508.851 76.2689   5
   3   0   0 617.134 102.834   2
  -3   0   0 422.726 86.0054   6
   3   0   0 572.613 100.002   4
   3   0   0 566.920 94.2541   6
   3   0   1 2140.20 134.169   5
   3   0   1 2486.12 199.775   2
  -3   0  -1 2182.76 214.557   2
   3   0   1 2509.00 204.681   4
  -3   0  -1 2055.79 212.067   4
   3   0   1 2318.36 209.273   6
  -3   0  -1 1935.86 200.142   6
   3   0   2 40.1799 12.9255   5
   3   0   2 79.1037 34.0051   2
  -3   0  -2 30.8605 28.3840   2
   3   0   2 90.6903 43.8205   4
  -3   0  -2 104.040 48.6964   4
   3   0   2 29.7501 28.9447   3
   3   0   2 87.3325 48.4229   6
  -3   0  -2 31.7718 32.9358   6
  -3   0  -3 1398.67 160.253   2
  -3   0  -3 1450.89 166.108   4
   3   0   3 1267.14 155.294   3
   3   0   3 1547.52 189.882   6
  -3   0  -3 1045.21 169.132   6
   3   0   3 1141.07 93.8503   1
  -3   0  -4 1727.29 179.465   2
  -3   0  -4 1675.93 182.450   4
   3   0   4 1830.03 180.909   3
  -3   0  -4 1632.40 224.249   6
   3   0   4 1817.32 145.067   1
  -3   0  -5 724.770 118.231   2
  -3   0  -5 719.672 122.020   4
   3   0   5 853.179 115.990   3
   3   0   5 856.052 113.268   1
  -3   0  -5 675.996 152.360   6
  -3   0  -5 500.847 50.8173   5
  -3   0  -6 164.302 36.4599   5
  -3   0  -6 155.080 58.1191   2
   3   0   6 130.267 44.0955   1
  -3   0  -6 199.876 67.3937   4
  -3   0  -6 117.925 49.3688   1
   3   0   6 210.013 55.3145   3
  -3   0  -6 125.110 80.0785   6
  -3   0  -7 1449.52 185.624   2
  -3   0  -7 1465.50 188.226   4
  -3   0  -7 1603.70 206.457   1
   3   0   7 1553.85 133.380   3
   3   0   7 1609.28 190.559   1
  -3   0  -7 1182.82 227.814   6
  -3   0  -7 1310.38 137.776   5
  -3   0  -8 1804.54 216.266   2
  -3   0  -8 1634.95 211.713   4
  -3   0  -8 2095.63 255.420   1
  -3   0  -8 1489.12 266.982   6
   3   0   8 2265.42 244.252   1
  -3   0  -8 1391.68 157.394   5
  -3   0  -9 379.016 113.062   1
  -3   0  -9 59.8416 58.6509   6
  -3   0  -9 193.324 63.6693   5
  -3   0 -10 1493.23 246.170   1
  -3   0 -10 1079.81 247.503   6
  -3   0 -11 952.350 204.469   1
  -3   0 -11 656.144 199.235   6
  -3   0 -12-36.7472 49.1901   1
  -3   0 -13-36.1215 50.4006   1
   3   1 -14 253.095 142.900   1
   3   1 -13 202.462 128.199   1
   3   1 -13 103.829 72.7692   3
   3   1 -12 295.888 132.515   1
   3   1 -12 242.502 101.398   3
   3   1 -11 981.041 226.506   1
   3   1 -11 767.705 179.612   3
   3   1 -10 252.929 104.985   1
   3   1 -10 115.155 57.2968   3
   3   1  -9 1998.33 289.294   3
   3   1  -9 2732.81 337.095   1
   3   1  -8 581.748 153.295   1
   3   1  -8 562.660 147.922   3
   3   1  -7 1286.78 220.418   3
   3   1  -7 1172.58 188.296   1
  -3   1   6 657.660 124.729   1
   3   1  -6 435.149 124.681   3
   3   1  -6 480.892 116.010   1
  -3   1   5 7366.39 421.239   1
   3   1  -5 6950.98 505.342   3
   3   1  -5 7076.84 442.011   1
   3   1  -4 663.185 115.607   1
  -3   1   4 578.024 98.1932   1
   3   1  -4 625.090 135.038   3
   3   1  -3 920.320 121.771   1
  -3   1   3 978.780 112.832   1
   3   1  -3 1093.64 172.779   3
   3   1  -2 1461.76 199.315   3
  -3   1   2 1359.55 116.440   1
   3   1  -2 1426.29 137.427   1
  -3   1   1 158.251 31.2053   1
   3   1  -1 201.616 56.0619   2
   3   1  -1 194.245 43.3513   1
   3   1  -1 165.580 50.5543   4
   3   1  -1 193.394 65.0658   3
   3   1   0 3192.04 182.965   1
   3   1   0 3482.55 240.164   2
  -3   1   0 3349.91 287.658   2
   3   1   0 3636.34 250.230   4
  -3   1   0 3315.38 293.505   4
   3   1   0 3369.38 290.692   3
   3   1   0 3215.33 239.993   6
   3   1   1 20974.6 713.417   2
  -3   1  -1 18510.8 801.859   2
   3   1   1 20225.6 631.311   1
   3   1   1 21203.9 723.718   4
  -3   1  -1 18437.3 803.529   4
   3   1   1 20514.6 828.858   3
   3   1   1 20694.4 784.278   6
  -3   1  -2 5967.51 311.430   5
   3   1   2 5401.30 288.441   2
  -3   1  -2 5680.38 367.609   2
   3   1   2 5465.91 294.271   4
  -3   1  -2 5651.37 371.699   4
   3   1   2 4932.62 255.505   1
   3   1   2 6061.96 380.563   6
   3   1   2 6055.91 380.041   3
  -3   1  -3 3533.30 213.180   5
  -3   1  -3 3167.33 266.684   2
  -3   1  -3 3036.86 263.216   4
  -3   1  -3 2760.01 162.892   1
   3   1   3 3325.76 208.925   1
   3   1   3 3861.20 307.265   6
   3   1   3 3943.78 288.229   3
  -3   1  -4 1160.10 161.393   2
  -3   1  -4 1190.27 163.977   4
  -3   1  -4 1231.47 119.800   1
   3   1   4 1104.19 125.960   1
   3   1   4 1256.62 154.222   3
  -3   1  -4 1104.01 112.930   5
  -3   1  -5 3486.78 296.710   2
  -3   1  -5 3353.87 294.135   4
  -3   1  -5 3389.51 243.292   1
   3   1   5 4002.77 269.008   3
   3   1   5 3572.90 256.679   1
  -3   1  -5 3238.60 217.525   5
  -3   1  -6 2587.54 262.872   2
  -3   1  -6 2545.66 267.191   4
  -3   1  -6 2610.64 236.077   1
   3   1   6 2825.21 217.189   3
   3   1   6 2974.57 250.678   1
  -3   1  -6 2562.59 212.066   5
  -3   1  -7 502.730 101.418   5
  -3   1  -7 649.667 138.886   2
  -3   1  -7 734.840 133.839   1
  -3   1  -7 472.188 122.525   4
   3   1   7 646.180 127.607   1
  -3   1  -8 2929.16 297.650   2
  -3   1  -8 2546.25 286.233   4
  -3   1  -8 2506.02 279.500   1
  -3   1  -8 1749.30 206.009   5
  -3   1  -9 1078.91 169.166   5
  -3   1  -9 2417.86 300.508   1
  -3   1 -10 123.305 74.6827   1
  -3   1 -11 339.387 134.083   1
  -3   1 -12-0.56152 76.0577   1
  -3   1 -13-18.0953 45.2957   1
  -3   1 -14 155.895 114.821   1
  -3   1 -15-14.2814 51.5760   1
   3   2 -14 278.869 156.753   1
   3   2 -13 151.500 103.767   1
   3   2 -13-39.9602 43.4176   3
   3   2 -12 201.605 110.713   1
   3   2 -12 158.201 78.7127   3
   3   2 -11 1034.67 235.390   1
   3   2 -11 850.994 191.340   3
   3   2 -10 1378.37 251.687   1
   3   2 -10 963.567 201.360   3
   3   2  -9 1280.32 239.374   1
   3   2  -9 1060.82 210.977   3
   3   2  -8 912.065 186.014   3
   3   2  -8 1126.76 213.177   1
   3   2  -7 345.187 109.506   1
   3   2  -7 300.001 108.051   3
   3   2  -6 5460.53 460.374   3
  -3   2   6 5865.42 435.061   1
   3   2  -6 6384.67 461.788   1
  -3   2   5 1799.13 212.877   1
   3   2  -5 1618.48 210.357   1
   3   2  -5 1238.07 204.899   3
   3   2  -4 1617.05 226.678   3
  -3   2   4 2309.31 230.276   1
   3   2  -4 1892.03 213.931   1
  -3   2   3 9749.86 473.645   1
   3   2  -3 7605.16 516.870   3
   3   2  -3 7888.95 451.913   1
   3   2  -2 1979.13 204.758   1
  -3   2   2 2081.47 190.255   1
   3   2  -2 1795.10 229.543   3
   3   2  -1 3214.97 249.388   1
  -3   2   1 3510.07 231.659   1
   3   2  -1 3386.79 309.429   3
  -3   2   0 12509.6 586.501   5
   3   2   0 10695.9 456.936   2
   3   2   0 10625.1 496.294   1
  -3   2   0 11190.3 585.877   2
   3   2   0 10696.0 463.842   4
  -3   2   0 11235.4 598.331   4
   3   2   0 10696.9 579.786   3
   3   2   0 10920.2 479.998   5
  -3   2  -1 780.872 127.897   5
  -3   2  -1 634.478 77.6033   1
   3   2   1 814.891 100.038   2
   3   2   1 839.445 103.259   4
  -3   2  -1 812.861 140.551   2
  -3   2  -1 850.416 146.786   4
   3   2   1 723.968 133.160   3
   3   2   1 812.138 91.1039   5
   3   2   2 1089.71 80.2450   5
  -3   2  -2 1853.99 184.295   5
   3   2   2 1916.70 139.698   2
  -3   2  -2 1781.83 206.911   2
   3   2   2 1857.94 139.710   4
  -3   2  -2 1902.41 217.303   4
   3   2   2 1974.13 217.844   3
  -3   2  -2 1813.48 140.814   1
  -3   2  -3 3991.04 282.766   5
  -3   2  -3 4343.28 336.576   2
  -3   2  -3 3988.24 329.256   4
   3   2   3 4593.73 333.241   3
  -3   2  -3 4527.16 258.867   1
  -3   2  -4 5557.72 399.238   2
  -3   2  -4 5175.53 392.269   4
  -3   2  -4 5446.14 318.597   1
   3   2   4 5362.52 360.669   1
   3   2   4 6017.34 376.899   3
  -3   2  -4 4495.72 313.975   5
  -3   2  -5 455.006 96.6983   5
  -3   2  -5 523.265 123.292   2
   3   2   5 726.033 130.948   1
  -3   2  -5 555.730 129.680   4
  -3   2  -5 664.152 114.456   1
  -3   2  -6 3733.67 347.203   2
  -3   2  -6 3323.05 333.842   4
   3   2   6 3441.25 306.677   1
  -3   2  -6 3348.29 290.454   1
  -3   2  -6 2800.20 269.194   5
  -3   2  -7 1853.19 255.833   2
  -3   2  -7 1665.53 248.598   4
  -3   2  -7 2236.27 254.264   1
  -3   2  -7 1339.91 192.512   5
  -3   2  -8 544.201 124.691   5
  -3   2  -8 1265.56 209.285   2
  -3   2  -8 1328.63 218.600   4
  -3   2  -8 1085.12 192.413   1
  -3   2  -9 1572.26 242.331   2
  -3   2  -9 1398.47 235.652   4
  -3   2  -9 1940.44 284.199   1
  -3   2 -10 301.773 120.951   1
  -3   2 -11 18.6502 41.6078   1
  -3   2 -12 596.322 199.207   1
  -3   2 -13 256.440 146.070   1
  -3   2 -14 65.4653 88.5707   1
  -3   2 -15-228.751 157.401   1
   3   3 -13 102.065 109.462   1
   3   3 -12 146.699 123.662   1
   3   3 -11 78.8001 60.7310   3
   3   3 -11 58.9985 80.9050   1
   3   3 -10 337.369 128.344   3
   3   3 -10 461.907 170.834   1
   3   3  -9 1163.65 241.318   1
   3   3  -9 744.453 178.308   3
   3   3  -8 3135.01 371.149   3
   3   3  -8 4448.74 456.975   1
   3   3  -7 1618.61 254.302   1
   3   3  -7 1149.52 219.070   3
   3   3  -6 3368.79 369.411   3
   3   3  -6 4334.83 405.877   1
  -3   3   5 3757.30 363.142   1
   3   3  -5 3119.85 343.942   3
   3   3  -5 3822.10 362.935   1
  -3   3   4 1105.70 182.113   1
   3   3  -4 841.810 165.570   1
   3   3  -4 824.347 167.349   3
   3   3  -3 11229.2 628.234   1
  -3   3   3 12669.8 636.789   1
   3   3  -3 9711.94 619.861   3
   3   3  -2 6465.41 441.528   1
  -3   3   2 7354.76 436.489   1
   3   3  -2 5697.08 448.017   3
   3   3  -1 1168.87 177.630   1
  -3   3   1 1213.04 185.662   2
  -3   3   1 810.242 163.587   5
  -3   3   1 1313.72 197.101   4
   3   3  -1 1572.50 217.502   3
   3   3  -1 1329.95 184.623   5
  -3   3   0 2107.61 250.704   5
  -3   3   0 2945.24 290.770   2
   3   3   0 2783.57 189.182   2
   3   3   0 2694.32 263.988   1
  -3   3   0 2578.30 278.681   4
   3   3   0 2761.12 192.083   4
   3   3   0 2576.63 278.647   3
   3   3   0 2840.76 244.518   5
  -3   3  -1 5195.63 395.815   5
   3   3   1 7768.81 323.181   2
  -3   3  -1 6814.32 462.081   2
  -3   3  -1 5934.68 361.803   1
   3   3   1 7784.47 327.905   4
  -3   3  -1 6822.45 468.828   4
   3   3   1 6907.26 464.290   3
   3   3   1 6390.34 355.274   5
   3   3   2 310.116 61.4545   5
  -3   3  -2 248.834 91.1826   5
  -3   3  -2 311.922 73.2062   1
  -3   3  -2 365.567 105.694   2
  -3   3  -2 539.641 127.855   4
  -3   3  -3 1111.50 169.814   5
   3   3   3 976.961 103.222   5
  -3   3  -3 1546.26 209.990   2
  -3   3  -3 1570.00 214.871   4
  -3   3  -3 1420.19 173.398   1
  -3   3  -4 178.863 73.4044   5
  -3   3  -4 344.277 105.091   2
  -3   3  -4 256.626 76.3882   1
  -3   3  -4 286.521 95.6299   4
  -3   3  -5 3569.39 346.837   2
  -3   3  -5 3353.92 343.501   4
   3   3   5 2369.46 273.078   1
  -3   3  -5 3021.46 292.644   1
  -3   3  -5 1677.43 229.064   5
  -3   3  -6 176.316 72.5107   1
  -3   3  -6 45.6588 50.7219   5
  -3   3  -6 269.393 101.408   2
  -3   3  -6 213.451 102.167   4
  -3   3  -7 2426.23 305.316   2
  -3   3  -7 2758.46 328.319   4
  -3   3  -7 2360.55 305.448   1
  -3   3  -8 876.273 196.579   2
  -3   3  -8 817.867 192.766   4
  -3   3  -8 1106.01 218.323   1
  -3   3  -9 186.289 86.1364   2
  -3   3  -9 36.5708 68.5786   4
  -3   3  -9 108.085 90.0099   1
  -3   3 -10-65.5655 55.4969   2
  -3   3 -10 57.7476 56.8385   4
  -3   3 -10-146.812 94.8157   1
  -3   3 -11 162.060 97.4752   2
  -3   3 -11 181.528 113.202   4
  -3   3 -11 270.276 133.673   1
  -3   3 -12-103.302 92.6421   1
  -3   3 -13 191.400 132.600   1
  -3   3 -14 13.5473 55.8654   1
   3   4 -13 185.242 134.335   1
   3   4 -12 350.965 171.632   1
   3   4 -11 219.786 142.682   1
   3   4 -10 158.280 105.429   1
   3   4  -9 2205.02 354.789   1
   3   4  -8 316.972 126.143   1
   3   4  -7 991.695 218.290   1
   3   4  -6 237.635 118.920   1
   3   4  -5 105.651 71.8156   1
   3   4  -4 819.015 183.395   1
   3   4  -3 1611.93 249.616   1
  -3   4   3 1500.10 216.801   1
   3   4  -2 3788.45 363.867   1
   3   4  -2 2770.36 309.988   5
   3   4  -1 946.150 170.904   5
  -3   4   1 973.665 175.341   2
  -3   4   1 1090.76 193.025   4
   3   4  -1 997.451 180.696   1
  -3   4   0 2182.76 269.936   2
   3   4   0 2378.61 163.622   2
   3   4   0 2008.13 258.437   1
  -3   4   0 2044.32 265.045   4
   3   4   0 2353.16 165.735   4
   3   4   0 2134.66 240.004   5
   3   4   1 1569.31 104.714   2
  -3   4  -1 1721.06 235.814   2
  -3   4  -1 1261.63 192.364   1
   3   4   1 1429.51 103.618   4
  -3   4  -1 1663.65 234.748   4
   3   4   1 1301.39 181.149   5
  -3   4  -2 1380.45 210.486   2
  -3   4  -2 1280.19 208.846   4
  -3   4  -2 1134.98 174.295   1
   3   4   2 1162.91 157.912   5
   3   4   3 4126.76 295.665   5
  -3   4  -3 5272.21 400.190   1
  -3   4  -3 5843.43 451.545   2
  -3   4  -3 5330.15 443.261   4
  -3   4  -4 2610.54 292.765   1
   3   4   4 1768.08 178.544   5
  -3   4  -4 2775.39 317.546   2
  -3   4  -4 2625.01 315.418   4
  -3   4  -5 4661.22 440.391   2
  -3   4  -5 4809.57 456.337   4
  -3   4  -5 4283.51 388.926   1
  -3   4  -6 1174.26 225.756   2
  -3   4  -6 1181.51 212.305   1
  -3   4  -6 942.790 214.024   4
  -3   4  -7 577.277 156.147   1
  -3   4  -7 560.274 157.643   2
  -3   4  -7 596.053 170.588   4
  -3   4  -8 129.303 70.9305   1
  -3   4  -8 311.691 122.021   2
  -3   4  -8 348.964 127.092   4
  -3   4  -9 196.845 98.3892   2
  -3   4  -9 241.551 119.154   4
  -3   4  -9 213.054 134.163   1
  -3   4 -10 79.7214 72.4484   2
  -3   4 -10 80.6303 83.9441   4
  -3   4 -10 183.207 132.359   1
  -3   4 -11 81.6455 78.9484   2
  -3   4 -11 99.9952 80.9389   4
  -3   4 -11 65.6666 78.8918   1
  -3   4 -12-55.4566 59.2646   2
  -3   4 -12 7.03713 45.3079   4
  -3   4 -13 486.362 206.883   1
   3   5 -11 144.055 107.478   1
   3   5 -10 178.257 113.629   1
   3   5  -9-52.5227 68.3043   1
   3   5  -8 409.370 160.355   1
   3   5  -7 3532.91 455.107   1
   3   5  -6 949.422 229.421   1
   3   5  -5 2144.22 346.216   1
   3   5  -4 1215.63 252.233   1
   3   5  -3 4155.81 451.828   1
   3   5  -2 177.090 75.8639   1
   3   5  -1 158.922 65.4787   1
  -3   5   1 121.571 56.7603   2
  -3   5   1 116.700 67.4298   4
  -3   5   0 357.539 109.100   2
  -3   5   0 423.461 123.132   4
   3   5   0 367.873 61.1998   4
   3   5   0 427.697 131.691   1
  -3   5  -1 2529.57 308.292   2
  -3   5  -1 2257.15 291.530   1
  -3   5  -1 2361.93 304.647   4
   3   5   1 1680.60 236.899   5
   3   5   2 5934.86 461.898   5
  -3   5  -2 8712.84 594.629   2
  -3   5  -2 7260.08 541.088   1
  -3   5  -2 8076.44 586.845   4
   3   5   3 614.208 138.544   5
  -3   5  -3 912.656 188.914   2
  -3   5  -3 810.035 183.839   4
  -3   5  -3 723.853 158.097   1
  -3   5  -4 595.101 163.162   1
   3   5   4 579.205 123.717   5
  -3   5  -4 949.019 197.512   2
  -3   5  -4 889.539 196.335   4
  -3   5  -5 277.168 110.461   2
  -3   5  -5 261.308 112.595   4
  -3   5  -5 184.001 85.0101   1
  -3   5  -6 302.746 125.114   2
  -3   5  -6 237.134 110.271   4
  -3   5  -6 111.135 72.0984   1
  -3   5  -7 185.177 106.596   2
  -3   5  -7 88.6358 37.7192   1
  -3   5  -7 295.164 136.340   4
  -3   5  -8-62.6564 65.3147   1
  -3   5  -8 46.7467 60.6866   2
  -3   5  -8 13.2929 37.0637   4
  -3   5  -9 97.8389 102.295   1
  -3   5  -9 63.4168 60.4833   2
  -3   5  -9 33.6228 64.9819   4
  -3   5 -10 108.929 76.8765   2
  -3   5 -10 36.6750 52.1973   4
  -3   5 -10 109.866 107.564   1
  -3   5 -11 15.2550 65.8626   2
  -3   5 -11 50.2471 89.0899   4
  -3   5 -11-54.9901 77.5151   1
  -3   5 -12 31.4820 112.419   1
   3   6 -10-107.250 99.1289   1
   3   6  -9 23.0275 52.5329   1
   3   6  -8 110.074 91.4000   1
   3   6  -7 42.1557 60.9962   1
   3   6  -6 938.457 263.475   1
   3   6  -5 214.487 113.649   1
   3   6  -4 1242.64 277.533   1
   3   6  -3 342.908 143.101   1
   3   6  -2 149.593 99.2694   1
   3   6  -1 237.209 110.962   1
  -3   6   1 197.410 87.6917   2
  -3   6   1 207.968 97.0936   4
   3   6   0 362.332 142.231   1
  -3   6   0 366.491 120.246   2
  -3   6   0 431.214 131.700   4
  -3   6  -1 799.375 187.902   2
  -3   6  -1 693.249 179.080   4
  -3   6  -1 407.839 148.507   1
  -3   6  -2 160.304 84.5273   2
  -3   6  -2 74.6020 28.5289   1
  -3   6  -2 73.3871 51.9869   4
  -3   6  -3 71.9423 41.5077   2
  -3   6  -3 109.915 87.4462   4
  -3   6  -3 93.8366 63.2434   1
  -3   6  -4 1346.50 265.370   1
  -3   6  -4 1483.73 270.286   2
  -3   6  -4 1492.26 279.559   4
  -3   6  -5 522.416 171.780   2
  -3   6  -5 631.814 198.721   4
  -3   6  -5 494.132 172.631   1
  -3   6  -6 0.25423 113.549   2
  -3   6  -6 226.895 123.885   4
  -3   6  -6 176.631 118.392   1
  -3   6  -7 271.280 134.993   2
  -3   6  -7 264.547 132.594   1
  -3   6  -7 280.439 166.871   4
  -3   6  -8 68.2027 87.3140   2
  -3   6  -8 168.883 103.348   1
  -3   6  -8 109.918 112.775   4
  -3   6  -9 60.7842 120.834   1
  -3   6  -9 201.999 109.494   2
  -3   6  -9 15.0508 87.4903   4
  -3   6 -10 136.150 163.063   1
  -3   6 -11 139.160 114.636   1
   3   7  -8 243.203 160.215   1
   3   7  -7 125.014 104.712   1
   3   7  -6 421.330 191.390   1
   3   7  -5 233.734 141.451   1
   3   7  -4 554.161 222.541   1
   3   7  -3 64.2667 69.2817   1
   3   7  -2 270.616 131.092   1
  -3   7   1 157.143 87.9386   4
   3   7  -1 292.872 133.932   1
   3   7   0 91.2703 86.3311   1
  -3   7   0 125.931 82.5894   2
  -3   7   0 182.774 111.403   4
  -3   7  -1 12.4792 60.2184   1
  -3   7  -1 69.0139 84.4664   2
  -3   7  -1 9.11203 56.9839   4
  -3   7  -2-9.38219 40.0318   1
  -3   7  -2-66.9678 62.8325   2
  -3   7  -2-40.6510 54.1059   4
  -3   7  -3 213.130 107.528   2
  -3   7  -3 124.812 104.787   4
  -3   7  -3 64.7829 82.8277   1
  -3   7  -4-46.3629 64.6690   1
  -3   7  -4-1.36990 26.1587   2
  -3   7  -4 21.9997 66.6666   4
  -3   7  -5 279.741 146.172   1
  -3   7  -5 232.833 120.238   2
  -3   7  -5 62.2769 66.6815   4
  -3   7  -6 72.6628 73.5688   2
  -3   7  -6 155.785 102.936   4
  -3   7  -6 25.5203 63.7831   1
  -3   7  -7 160.705 140.364   2
  -3   7  -7 66.7447 73.3132   4
  -3   7  -7 67.0709 102.815   1
  -3   7  -8 36.2337 86.6987   1
  -3   7  -9-15.9121 59.7384   1
   3   8  -5 143.114 86.3727   1
   3   8  -4 198.338 131.296   1
   3   8  -3 222.006 157.082   1
   3   8  -2 71.7527 56.8246   1
   3   8  -1-52.2871 68.8067   1
   3   8   0 214.061 140.087   1
  -3   8   0 186.075 113.173   2
  -3   8   0 249.520 144.291   1
  -3   8   0 227.752 139.051   4
  -3   8  -1-40.9532 55.4047   2
  -3   8  -1-79.7537 75.2180   4
   3   8   1-22.7664 52.2822   1
  -3   8  -1-131.589 106.678   1
  -3   8  -2 62.3580 95.1707   1
  -3   8  -2-49.7271 60.7443   2
  -3   8  -2-40.2628 58.4426   4
  -3   8  -3 39.9837 58.3888   2
  -3   8  -3 131.768 98.1303   4
  -3   8  -3 9.51526 61.5207   1
  -3   8  -4 204.103 145.611   1
  -3   8  -4 126.009 110.907   2
  -3   8  -4-113.083 93.7468   4
  -3   8  -5 105.348 125.126   1
  -3   8  -5 51.5031 66.8284   2
  -3   8  -5 0.35398 60.8800   4
  -3   8  -6 148.363 137.699   1
  -3   8  -7 79.3266 110.234   1
  -3   9   1-298.548 171.095   1
  -3   9   0-44.0508 87.5178   1
  -3   9  -1 8.05703 69.2326   2
  -3   9  -1-116.328 117.399   1
  -3   9  -1 169.721 112.958   4
  -3   9  -2 126.533 101.910   2
  -3   9  -2 141.215 108.139   4
  -3   9  -2 62.1920 95.9404   1
  -3   9  -3-26.0209 80.0784   1
  -3   9  -4-5.02338 56.5055   1
  -4  -8  -1 303.029 233.167   6
  -4  -8  -2 426.459 248.417   6
   4  -7  -5 242.643 134.765   5
   4  -7  -4 109.992 83.2698   5
   4  -7  -3 156.053 89.0961   5
   4  -7  -2 104.960 81.2159   5
   4  -7  -1 144.311 103.858   5
   4  -7   0-80.1680 69.1392   5
  -4  -7   0 217.220 149.803   6
   4  -7   1 276.300 125.586   5
  -4  -7  -1 756.260 282.123   6
   4  -7   2 114.372 81.6772   5
  -4  -7  -2-124.934 111.829   6
   4  -7   3 108.002 79.0827   5
  -4  -7  -3 164.710 121.571   6
  -4  -7  -4 150.384 113.985   6
  -4  -7  -5 214.069 134.779   6
   4  -6  -8 9.18717 32.7077   5
   4  -6  -7-91.4476 75.6115   5
   4  -6  -6-0.54284 20.1163   5
   4  -6  -5 369.677 148.179   5
   4  -6  -4 80.6677 67.5469   5
   4  -6  -3 44.7916 29.3196   5
   4  -6  -2 288.290 121.049   5
   4  -6  -1 459.207 156.584   5
  -4  -6   1 1002.04 252.555   6
   4  -6   0 156.049 86.5806   5
  -4  -6   0 18.9395 54.1400   6
   4  -6   1-59.6936 55.2015   5
  -4  -6  -1-0.31302 23.1559   6
   4  -6   2 89.7926 57.6541   5
  -4  -6  -2 59.4546 88.4568   6
   4  -6   3 263.864 126.249   5
  -4  -6  -3 416.942 179.107   6
  -4  -6  -4 25.5565 49.9828   6
   4  -6   4 0.70098 29.3959   5
  -4  -6  -5 0.34566 157.936   6
  -4  -6  -6 12.1413 39.6385   6
  -4  -6  -7 84.7396 83.7329   6
   4  -5 -10 145.829 99.0615   5
   4  -5  -9 60.1707 62.1290   5
   4  -5  -8 29.7637 43.4827   5
   4  -5  -7 138.829 86.4790   5
   4  -5  -6 850.872 206.543   5
   4  -5  -5 177.904 96.4889   5
   4  -5  -4 994.466 220.622   5
   4  -5  -3 449.079 146.614   5
  -4  -5   3 413.899 122.273   6
  -4  -5   2 1800.99 262.966   6
   4  -5  -2 1398.50 253.346   5
   4  -5  -1 959.214 203.889   5
  -4  -5   1 964.111 205.675   6
   4  -5   0 441.544 137.263   5
  -4  -5   0 610.386 173.287   6
   4  -5   1 229.202 90.9346   5
  -4  -5  -1 314.350 130.525   6
   4  -5   2 147.700 72.6970   5
  -4  -5  -2 165.914 99.9471   6
   4  -5   3 635.938 165.667   5
  -4  -5  -3 667.417 213.175   6
  -4  -5  -4 136.082 92.1366   6
   4  -5   4 79.8721 59.2512   5
  -4  -5  -5 294.615 141.519   6
  -4  -5  -6 28.9627 48.3014   6
  -4  -5  -7 102.380 88.5403   6
  -4  -5  -8 99.6631 107.831   6
  -4  -5  -9 322.639 158.268   6
   4  -4 -11 415.421 178.221   5
   4  -4 -10 361.154 171.703   5
   4  -4  -9 477.088 168.393   5
   4  -4  -8 88.6369 47.0863   5
   4  -4  -7 428.526 138.901   5
   4  -4  -6 418.728 138.374   5
  -4  -4   6 239.846 59.0453   6
   4  -4  -5 208.387 99.0037   5
  -4  -4   5 259.231 68.0523   6
   4  -4  -4 861.612 187.736   5
  -4  -4   4 613.349 117.802   6
  -4  -4   3 2915.59 278.487   6
   4  -4  -3 2840.74 339.775   5
  -4  -4   2 3482.66 328.307   6
   4  -4  -2 3407.63 365.558   5
  -4  -4   1 3175.75 335.826   6
   4  -4  -1 3003.84 332.490   5
   4  -4   0 631.880 142.649   5
  -4  -4   0 621.185 160.254   6
  -4  -4  -1 1498.49 257.743   6
   4  -4   1 1271.43 204.216   5
  -4  -4  -2 2799.73 380.844   6
   4  -4   2 2526.26 294.792   5
   4  -4   3 179.979 78.1351   5
  -4  -4  -3 244.437 116.272   6
  -4  -4  -4 964.062 244.114   6
   4  -4   4 933.090 189.534   5
  -4  -4  -5 216.471 129.549   6
  -4  -4  -6 102.469 100.851   6
  -4  -4  -7 222.230 128.736   6
  -4  -4  -8 231.119 127.489   6
  -4  -4  -9 61.9371 88.2236   6
  -4  -4 -10 150.986 106.626   6
   4  -3 -12 133.948 132.682   5
   4  -3 -11 149.764 126.275   5
   4  -3 -10 301.668 140.949   5
   4  -3  -9 233.993 126.095   5
   4  -3  -8 678.485 180.658   5
   4  -3  -7 1207.45 235.926   5
   4  -3  -6 2115.81 297.164   5
  -4  -3   6 1482.12 115.935   6
   4  -3  -5 454.078 130.237   5
  -4  -3   5 406.762 71.6060   6
   4  -3  -4 329.776 103.339   5
  -4  -3   4 346.641 75.0917   6
   4  -3  -3 1272.22 208.509   5
  -4  -3   3 990.818 143.288   6
  -4  -3   2 6714.13 431.461   6
   4  -3  -2 6414.87 477.922   5
  -4  -3   1 3693.56 336.238   6
   4  -3  -1 3519.91 331.866   5
   4  -3   0 550.190 119.984   5
  -4  -3   0 426.815 124.199   6
   4  -3   1 40.4394 38.4886   5
  -4  -3  -1 90.9260 65.2409   6
  -4  -3  -2 1367.92 244.372   6
   4  -3   2 1266.40 183.022   5
  -4  -3  -3 4157.02 450.131   6
   4  -3   3 4144.87 362.141   5
  -4  -3  -4 467.248 152.409   6
  -4  -3  -5 1309.92 270.451   6
  -4  -3  -6 2739.58 401.969   6
  -4  -3  -7 11.2013 32.0699   6
  -4  -3  -8 0.90275 52.3880   6
  -4  -3  -9 8.16279 32.4165   6
  -4  -3 -10 176.851 110.218   6
  -4  -3 -11 18.4917 41.9297   6
   4  -2 -13-67.9323 67.7617   3
   4  -2 -12 107.109 132.161   5
   4  -2 -12 77.4333 66.4789   3
   4  -2 -11 554.989 201.838   5
   4  -2 -10 556.882 182.492   5
   4  -2  -9 738.627 206.915   5
   4  -2  -8 3674.16 437.343   5
   4  -2  -7 1489.40 253.517   5
   4  -2  -6 746.233 171.425   5
   4  -2  -5 8277.50 560.112   5
  -4  -2   5 6181.60 477.298   1
   4  -2  -4 823.771 162.618   5
  -4  -2   4 737.996 90.9361   6
   4  -2  -4 555.091 104.080   6
   4  -2  -3 347.739 98.1717   5
  -4  -2   3 303.843 65.5483   6
   4  -2  -3 332.066 83.4597   6
   4  -2  -2 1853.64 224.432   5
  -4  -2   2 1590.49 172.410   6
   4  -2  -2 1416.19 172.140   6
   4  -2  -1 2240.97 234.191   5
  -4  -2   1 1829.88 201.990   6
   4  -2  -1 1479.90 182.282   6
  -4  -2   0 1242.35 181.819   6
   4  -2   0 1537.74 183.416   5
  -4  -2  -1 4790.81 393.179   6
   4  -2   1 4912.38 327.604   5
   4  -2   2 442.000 92.7153   5
  -4  -2  -2 535.126 139.351   6
  -4  -2  -3 1341.79 231.513   6
   4  -2   3 1522.34 189.638   5
  -4  -2  -4 577.207 165.283   6
  -4  -2  -5 2162.85 215.841   2
  -4  -2  -5 1825.47 205.282   4
  -4  -2  -5 1676.49 287.280   6
  -4  -2  -6 857.101 138.098   2
  -4  -2  -6 809.953 141.579   4
  -4  -2  -6 813.705 201.734   6
  -4  -2  -7 1316.84 175.882   2
  -4  -2  -7 1472.22 190.165   4
  -4  -2  -7 1322.65 265.822   6
  -4  -2  -8 563.259 115.446   2
  -4  -2  -8 661.106 126.465   4
  -4  -2  -8 741.005 213.413   6
  -4  -2  -9 261.129 79.4709   2
  -4  -2  -9 222.914 78.5144   4
  -4  -2  -9 468.843 175.959   6
  -4  -2 -10 153.785 118.600   6
  -4  -2 -11 90.2934 59.6980   6
  -4  -2 -12 384.107 166.115   6
   4  -1 -14-120.560 100.449   1
   4  -1 -13 87.6226 82.3949   1
   4  -1 -13 88.3396 75.4770   3
   4  -1 -12-52.2844 62.3293   1
   4  -1 -12 38.2119 50.0097   3
   4  -1 -11 21.1914 66.6059   1
   4  -1 -11 0.27667 59.6109   3
   4  -1 -10 813.066 215.160   1
   4  -1 -10 676.064 195.442   3
   4  -1  -9 399.882 142.449   1
   4  -1  -9 508.613 178.429   3
   4  -1  -8 664.614 171.422   1
   4  -1  -7 626.769 153.877   1
   4  -1  -6 1340.30 229.638   5
   4  -1  -6 1522.03 211.327   1
   4  -1  -5 9410.04 585.683   5
  -4  -1   5 8927.82 533.383   1
   4  -1  -5 9105.47 501.507   1
   4  -1  -5 7342.37 363.492   6
   4  -1  -4 1430.70 201.988   5
  -4  -1   4 1813.74 210.997   1
   4  -1  -4 1614.69 169.425   6
   4  -1  -3 214.861 79.3012   5
  -4  -1   3 192.261 58.5031   1
   4  -1  -3 194.883 61.5724   6
   4  -1  -2 77.3645 43.3680   5
   4  -1  -2 51.4130 35.1373   6
  -4  -1   2 83.0802 39.9811   6
   4  -1  -1 390.956 86.4339   5
   4  -1  -1 311.126 83.7238   6
  -4  -1   1 299.982 76.5318   6
   4  -1   0 969.593 129.129   5
   4  -1   0 711.409 131.827   6
  -4  -1   0 670.567 124.204   6
   4  -1   1 958.240 156.790   6
  -4  -1  -1 957.845 158.797   6
   4  -1   1 1112.68 127.402   5
   4  -1   2 550.383 87.4909   5
  -4  -1  -2 326.891 101.218   6
  -4  -1  -3 1031.10 154.554   2
  -4  -1  -3 934.472 151.141   4
  -4  -1  -3 834.558 170.816   6
  -4  -1  -4 451.320 108.697   2
  -4  -1  -4 547.718 119.983   4
  -4  -1  -4 289.523 110.053   6
   4  -1   5 107.222 33.8503   1
  -4  -1  -5 66.7748 46.8300   2
  -4  -1  -5 65.6319 49.8724   4
  -4  -1  -5 40.0862 32.7272   6
   4  -1   6 1736.33 163.806   1
  -4  -1  -6 1732.50 210.778   2
  -4  -1  -6 1595.26 208.726   4
   4  -1   6 1312.77 176.373   3
  -4  -1  -6 1344.48 247.890   6
  -4  -1  -7 140.985 62.6506   2
  -4  -1  -7 62.6597 41.7008   4
   4  -1   7 107.764 49.9462   3
  -4  -1  -7 134.142 73.5936   6
  -4  -1  -8-37.8637 33.0826   2
  -4  -1  -8 2.16375 25.2474   4
  -4  -1  -8-13.7805 23.9948   6
  -4  -1  -9 201.403 75.6321   2
  -4  -1  -9 323.809 101.403   4
  -4  -1  -9 399.627 158.123   6
  -4  -1 -10 320.818 105.796   2
  -4  -1 -10 243.286 95.3205   4
  -4  -1 -10 273.886 128.624   6
  -4  -1 -11 218.830 107.317   2
  -4  -1 -11 119.883 71.4826   4
  -4  -1 -11 450.773 172.144   6
  -4  -1 -12-9.32671 28.2384   2
  -4  -1 -12 19.8945 54.7680   4
   4   0 -14 197.955 125.440   1
   4   0 -13 209.229 123.122   1
   4   0 -13 158.989 98.2841   3
   4   0 -12-46.8799 58.7179   1
   4   0 -12-57.1764 59.8849   3
   4   0 -11 465.220 170.718   1
   4   0 -11 155.888 96.6089   3
   4   0 -10 1193.68 243.313   1
   4   0 -10 1155.13 252.874   3
   4   0  -9 3199.61 392.037   1
   4   0  -9 2313.50 350.271   3
   4   0  -8 1934.81 310.671   3
   4   0  -8 2800.09 340.173   1
   4   0  -7-62.8806 49.3649   1
   4   0  -7-29.1175 41.6982   3
   4   0  -6 380.415 120.357   3
   4   0  -6 424.314 116.390   1
  -4   0   6 267.912 81.2605   1
  -4   0   5 3302.87 296.753   1
   4   0  -5 2740.15 341.491   3
   4   0  -5 3615.37 312.062   1
  -4   0   4 1383.27 173.859   1
   4   0  -4 1169.59 156.211   1
   4   0  -4 880.236 180.504   3
  -4   0   3 8993.03 425.322   1
   4   0  -3 7491.08 391.595   1
   4   0  -3 6482.48 506.574   3
   4   0  -3 6484.34 342.400   6
   4   0  -2 734.016 119.671   5
  -4   0   2 743.715 91.8172   1
   4   0  -2 815.441 89.4707   1
   4   0  -2 709.255 151.449   3
   4   0  -2 845.543 123.040   6
   4   0  -1 949.689 129.176   5
   4   0  -1 1005.20 177.495   3
   4   0  -1 1005.56 144.447   6
   4   0   0 35.5476 23.5630   5
   4   0   0-9.10779 34.0667   3
   4   0   0-8.67540 17.2024   6
   4   0   1 75.5884 25.7599   5
   4   0   1 73.5874 34.4685   3
   4   0   1 47.7465 41.4809   6
  -4   0  -2 6978.63 445.498   2
  -4   0  -2 6955.90 455.236   4
   4   0   2 6869.43 449.430   3
  -4   0  -2 6031.72 448.620   6
   4   0   2 5109.56 234.029   5
   4   0   3 79.5379 46.0281   3
  -4   0  -3 75.1700 39.6546   2
  -4   0  -3 84.6675 43.3146   4
  -4   0  -3 38.1076 44.0094   6
   4   0   4 564.651 60.2327   1
  -4   0  -4 661.392 137.433   2
  -4   0  -4 619.807 139.622   4
   4   0   4 849.438 146.467   3
  -4   0  -4 590.789 154.863   6
  -4   0  -5 2888.47 286.992   2
  -4   0  -5 2761.25 287.982   4
   4   0   5 3073.53 276.366   3
  -4   0  -5 2190.34 312.166   6
   4   0   5 3092.29 197.356   1
  -4   0  -6 4538.64 362.023   2
  -4   0  -6 4369.46 363.078   4
   4   0   6 5045.71 347.046   3
  -4   0  -6 3600.33 423.499   6
   4   0   6 4678.55 286.745   1
  -4   0  -7 318.337 91.1830   2
  -4   0  -7 291.249 93.9980   4
   4   0   7 327.980 82.7117   3
  -4   0  -7 250.751 115.702   6
  -4   0  -8 140.840 67.4598   2
  -4   0  -8 244.832 89.8478   4
  -4   0  -8 165.414 99.0885   6
   4   0   8 141.433 47.2636   3
  -4   0  -9 1433.25 220.130   2
  -4   0  -9 1490.44 230.816   4
  -4   0  -9 1321.43 290.466   6
  -4   0 -10 424.525 128.112   2
  -4   0 -10 435.670 138.392   4
  -4   0 -11 78.5370 80.4923   2
  -4   0 -11 48.1284 45.8170   4
  -4   0 -12-0.26637 53.6033   2
  -4   0 -12-127.239 92.7986   4
  -4   0 -13-76.7091 82.2187   2
  -4   0 -13 12.6682 62.0031   4
   4   1 -14 94.7792 88.7916   1
   4   1 -13 172.081 135.139   1
   4   1 -13-60.6556 61.3665   3
   4   1 -12 43.8256 51.1772   1
   4   1 -12 87.6430 71.7696   3
   4   1 -11 50.9915 35.0432   1
   4   1 -11-6.64803 26.4927   3
   4   1 -10 708.915 189.982   1
   4   1 -10 578.101 175.680   3
   4   1  -9 520.341 153.198   1
   4   1  -9 299.519 120.534   3
   4   1  -8 588.775 147.777   1
   4   1  -8 591.546 177.764   3
   4   1  -7 566.524 130.851   1
   4   1  -7 558.684 164.867   3
  -4   1   6 1199.04 171.622   1
   4   1  -6 1596.42 217.733   1
   4   1  -6 1298.65 245.595   3
   4   1  -5 8391.14 621.693   3
   4   1  -5 8663.07 500.779   1
  -4   1   5 7750.44 441.135   1
   4   1  -4 1577.65 253.084   3
   4   1  -4 1493.87 183.361   1
  -4   1   4 1491.16 161.725   1
  -4   1   3 193.695 54.6723   1
   4   1  -3 123.323 40.2859   3
   4   1  -3 185.076 59.7108   1
   4   1  -2 25.0619 28.8120   3
  -4   1   2 28.6140 20.9708   1
   4   1  -2 74.8057 36.0402   1
   4   1  -1 351.626 61.6757   1
   4   1  -1 365.572 89.8533   2
   4   1  -1 437.038 96.6119   4
   4   1  -1 411.168 117.189   3
   4   1   0 648.055 87.8651   5
   4   1   0 692.290 122.307   2
   4   1   0 838.415 135.594   4
   4   1   0 692.970 122.894   6
   4   1   0 771.772 154.490   3
   4   1   0 539.146 65.7892   1
   4   1   1 761.969 70.9382   5
   4   1   1 1178.19 156.236   2
   4   1   1 1124.40 154.205   4
  -4   1  -1 1152.47 180.023   2
   4   1   1 566.202 59.9095   1
  -4   1  -1 1179.19 187.571   4
   4   1   1 1174.56 187.487   3
   4   1   1 985.667 155.592   6
   4   1   1 599.656 63.0436   1
   4   1   2 361.276 51.3639   1
   4   1   2 276.516 77.3742   2
   4   1   2 230.781 72.9564   4
  -4   1  -2 393.637 106.738   2
   4   1   2 211.651 37.0662   1
  -4   1  -2 402.377 109.354   4
   4   1   2 384.360 105.006   3
  -4   1  -3 1135.21 183.596   2
  -4   1  -3 718.592 145.862   4
   4   1   3 1123.77 172.976   3
   4   1   3 559.074 70.0582   1
  -4   1  -4 250.645 56.8317   5
  -4   1  -4 507.910 124.924   2
  -4   1  -4 479.467 121.025   4
   4   1   4 421.008 68.2523   1
   4   1   4 624.062 129.059   3
  -4   1  -5 66.1355 32.7786   5
  -4   1  -5 51.9959 30.8892   2
  -4   1  -5 33.6135 49.8794   4
   4   1   5 92.5480 37.3365   1
   4   1   5 67.2647 38.8815   3
  -4   1  -6 1601.00 228.849   2
  -4   1  -6 1324.79 210.012   4
   4   1   6 1807.67 199.374   3
   4   1   6 1286.19 152.556   1
  -4   1  -7 111.861 59.4228   2
  -4   1  -7 44.7439 31.6484   4
  -4   1  -7 114.610 54.4741   1
   4   1   7 122.772 47.9924   3
  -4   1  -8-26.9119 30.6875   1
  -4   1  -8 21.5041 47.3918   2
  -4   1  -8-21.5237 46.0903   4
  -4   1  -9 322.548 108.946   1
  -4   1  -9 377.103 122.949   2
  -4   1  -9 277.043 107.548   4
  -4   1 -10 333.923 123.439   1
  -4   1 -10 240.653 109.308   2
  -4   1 -10 305.835 123.123   4
  -4   1 -11 263.498 115.667   2
  -4   1 -11 243.185 120.954   4
  -4   1 -12 19.6573 27.3862   2
  -4   1 -12-58.3493 70.6281   4
  -4   1 -13 176.186 136.503   2
  -4   1 -13 112.751 136.569   4
  -4   1 -14-416.362 222.227   2
  -4   1 -14-232.509 185.408   4
   4   2 -13-107.899 89.1141   1
   4   2 -13 179.135 100.271   3
   4   2 -12 139.736 95.1112   1
   4   2 -12 100.311 75.8201   3
   4   2 -11 367.802 146.651   1
   4   2 -11 183.523 90.9912   3
   4   2 -10 445.423 156.639   1
   4   2 -10 312.318 127.300   3
   4   2  -9 551.571 159.424   1
   4   2  -9 502.140 163.036   3
   4   2  -8 2680.53 376.753   3
   4   2  -8 2989.26 352.653   1
   4   2  -7 964.008 219.016   3
   4   2  -7 1292.55 219.019   1
  -4   2   6 420.553 110.898   1
   4   2  -6 622.116 169.419   3
   4   2  -6 666.368 144.343   1
   4   2  -5 7257.07 587.431   3
  -4   2   5 7434.17 455.573   1
   4   2  -5 7594.83 495.127   1
   4   2  -4 626.748 128.340   1
   4   2  -4 826.353 184.621   3
  -4   2   4 826.654 132.782   1
   4   2  -3 266.408 77.2707   1
   4   2  -3 303.251 106.619   3
  -4   2   3 316.341 69.9400   1
   4   2  -2 1323.95 159.358   2
   4   2  -2 1270.17 158.533   4
   4   2  -2 1583.08 243.486   3
  -4   2   2 1568.33 138.128   1
   4   2  -2 1582.99 177.639   1
   4   2  -1 1772.67 187.832   2
   4   2  -1 1568.58 181.952   4
   4   2  -1 1785.19 251.292   3
  -4   2   1 1034.27 95.3956   1
   4   2  -1 1740.94 181.276   1
   4   2   0 1566.23 165.136   1
   4   2   0 1381.67 172.202   2
   4   2   0 1458.91 179.084   4
  -4   2   0 1528.67 226.127   4
   4   2   0 1344.41 213.841   3
   4   2   1 5510.62 339.106   2
   4   2   1 4844.18 308.796   1
  -4   2  -1 4400.25 393.985   2
   4   2   1 5385.32 346.123   4
  -4   2  -1 4025.57 386.197   4
   4   2   1 5199.47 416.720   3
   4   2   1 3588.51 225.688   5
   4   2   2 373.526 77.8857   2
  -4   2  -2 345.953 93.6371   5
  -4   2  -2 455.957 124.043   2
   4   2   2 326.626 74.2639   4
  -4   2  -2 432.558 126.828   4
   4   2   2 372.713 106.132   3
  -4   2  -3 1390.73 213.069   2
  -4   2  -3 763.141 133.830   5
  -4   2  -3 1153.58 202.153   4
   4   2   3 856.300 123.801   1
   4   2   3 1176.23 187.086   3
  -4   2  -4 215.086 72.7355   5
  -4   2  -4 710.922 155.766   2
   4   2   4 449.319 90.0755   1
  -4   2  -4 394.148 60.0827   1
  -4   2  -4 642.810 149.066   4
   4   2   4 626.193 133.152   3
  -4   2  -5 2014.13 265.431   2
  -4   2  -5 1959.78 266.724   4
  -4   2  -5 1452.04 145.395   1
   4   2   5 1242.54 162.027   1
   4   2   5 1790.71 222.215   3
  -4   2  -6 231.401 72.6680   5
  -4   2  -6 710.405 159.591   2
  -4   2  -6 738.558 117.465   1
  -4   2  -6 784.791 177.717   4
   4   2   6 581.319 116.339   1
  -4   2  -7 1240.31 228.526   2
  -4   2  -7 1127.04 221.242   4
  -4   2  -7 1407.28 191.575   1
  -4   2  -8 734.887 175.620   2
  -4   2  -8 750.032 151.443   1
  -4   2  -8 563.906 156.112   4
  -4   2  -9 501.618 147.663   2
  -4   2  -9 449.425 149.292   1
  -4   2  -9 360.540 130.862   4
  -4   2 -10-13.8737 33.1372   2
  -4   2 -10 209.767 106.882   4
  -4   2 -11 50.3339 66.0692   2
  -4   2 -11 71.1233 84.4564   4
  -4   2 -12 100.571 87.1125   2
  -4   2 -12 92.4431 85.0403   4
  -4   2 -13-110.111 93.6483   2
  -4   2 -13 25.8541 76.7860   4
   4   3 -13 239.687 117.075   3
   4   3 -13 230.151 148.814   1
   4   3 -12 32.3920 61.1111   1
   4   3 -12 96.3290 75.5098   3
   4   3 -11 69.6696 81.0033   1
   4   3 -11 53.5923 57.5764   3
   4   3 -10 252.874 126.077   1
   4   3 -10 182.283 96.3310   3
   4   3  -9 96.0778 69.3603   1
   4   3  -9 94.7013 85.1793   3
   4   3  -8 476.400 147.410   1
   4   3  -8 438.885 147.680   3
   4   3  -7 982.151 205.855   1
   4   3  -7 1031.86 230.422   3
   4   3  -6 1759.98 263.446   1
   4   3  -6 1588.23 272.936   3
   4   3  -5 476.877 125.757   1
  -4   3   5 265.653 97.5589   1
   4   3  -5 440.478 131.145   3
   4   3  -4 250.250 91.2921   1
  -4   3   4 91.9755 35.9029   1
   4   3  -4 241.257 111.373   3
  -4   3   3 1005.18 159.692   1
   4   3  -3 1105.25 181.409   1
   4   3  -3 1021.72 201.840   3
   4   3  -2 6015.50 441.955   1
  -4   3   2 5834.73 380.750   1
   4   3  -2 5287.31 471.707   3
   4   3  -1 3115.71 299.702   1
   4   3  -1 2987.82 237.865   2
   4   3  -1 3126.39 248.323   4
  -4   3   1 3306.36 257.036   1
   4   3  -1 3130.03 348.133   3
   4   3  -1 2640.63 273.847   5
   4   3   0 405.485 89.1283   5
  -4   3   0 376.211 74.0193   1
   4   3   0 402.854 89.4564   2
  -4   3   0 408.360 119.888   2
   4   3   0 538.705 104.335   4
  -4   3   0 386.748 125.194   4
  -4   3   0 297.358 67.9033   1
   4   3   0 407.472 107.027   1
   4   3   0 494.256 136.689   3
   4   3   1 72.4868 35.2547   5
  -4   3  -1 161.738 53.9357   1
   4   3   1 141.399 61.9776   1
  -4   3  -1 85.7223 49.0855   5
   4   3   1 187.273 60.4509   2
  -4   3  -1 111.022 70.0357   2
   4   3   1 94.4462 42.6804   4
  -4   3  -1 120.813 63.4626   4
   4   3   1 125.616 64.9013   3
   4   3   2 788.249 85.6086   5
   4   3   2 1156.22 123.810   2
  -4   3  -2 659.215 144.979   5
   4   3   2 1171.14 126.636   4
  -4   3  -2 1309.73 217.377   2
  -4   3  -2 1370.80 226.221   4
   4   3   2 1336.51 214.046   3
  -4   3  -2 963.184 119.194   1
  -4   3  -3 1726.99 240.281   5
  -4   3  -3 3951.59 391.238   2
  -4   3  -3 3788.55 390.627   4
   4   3   3 3944.16 365.339   3
  -4   3  -3 3593.22 255.227   1
  -4   3  -4 94.2649 35.1252   5
   4   3   4 242.119 77.7863   1
  -4   3  -4 477.401 137.891   2
  -4   3  -4 552.482 151.382   4
  -4   3  -4 604.250 107.493   1
  -4   3  -5 336.851 106.203   5
  -4   3  -5 1306.39 230.632   2
  -4   3  -5 1240.77 230.593   4
  -4   3  -5 1127.99 162.112   1
  -4   3  -6 2958.27 366.456   2
  -4   3  -6 2376.77 337.711   4
  -4   3  -6 2670.15 278.509   1
  -4   3  -7 201.657 99.2099   2
  -4   3  -7 16.7663 35.8806   4
  -4   3  -7 26.0343 58.1637   1
  -4   3  -8 132.429 92.5397   2
  -4   3  -8 57.3576 79.5021   4
  -4   3  -8 27.7655 40.4867   1
  -4   3  -9-68.3677 60.8563   2
  -4   3  -9-100.811 76.6374   4
  -4   3  -9-78.6127 67.5843   1
  -4   3 -10 185.408 100.859   2
  -4   3 -10 130.952 110.186   4
  -4   3 -11 33.5074 45.9803   2
  -4   3 -11 37.8404 46.8997   4
  -4   3 -12 126.807 90.2043   2
  -4   3 -12 3.44054 82.1744   4
   4   4 -12 33.1781 59.8221   1
   4   4 -11 394.253 174.511   1
   4   4 -10 139.432 90.5899   1
   4   4  -9 383.777 150.955   3
   4   4  -9 277.033 136.902   1
   4   4  -8 32.6385 45.2983   3
   4   4  -8-13.9942 72.1426   1
   4   4  -7 244.198 116.536   3
   4   4  -7 392.222 137.262   1
   4   4  -6 121.262 79.2522   3
   4   4  -6 262.029 106.026   1
   4   4  -5 206.734 107.977   3
   4   4  -5 180.756 93.1326   1
   4   4  -4 408.490 139.302   3
   4   4  -4 678.362 173.588   1
   4   4  -3 2971.84 349.656   1
  -4   4   3 1908.74 260.016   1
   4   4  -3 2082.86 302.327   3
   4   4  -2 2918.25 337.846   1
  -4   4   2 2166.42 260.637   1
   4   4  -2 2915.88 354.848   3
   4   4  -1 2697.59 315.954   1
   4   4  -1 2706.72 219.110   2
   4   4  -1 2527.78 216.081   4
  -4   4   1 2256.85 249.474   1
   4   4  -1 2662.04 331.862   3
   4   4  -1 2005.85 257.380   5
   4   4   0 558.950 125.012   5
   4   4   0 754.233 122.709   2
  -4   4   0 462.674 126.930   2
   4   4   0 521.701 140.472   1
   4   4   0 602.995 111.612   4
  -4   4   0 627.719 160.055   4
  -4   4   0 320.891 91.4344   1
   4   4   1 1265.99 133.918   2
   4   4   1 1075.50 190.907   1
   4   4   1 1158.18 176.117   5
   4   4   1 1225.13 133.756   4
  -4   4  -1 1343.07 229.122   2
  -4   4  -1 1273.39 229.694   4
  -4   4  -1 964.465 146.983   1
   4   4   2 1726.54 187.750   5
  -4   4  -2 1972.86 219.009   1
  -4   4  -2 2750.71 341.277   2
  -4   4  -2 2508.28 332.947   4
  -4   4  -3 341.211 120.685   2
  -4   4  -3 213.091 97.8320   4
  -4   4  -3 133.711 64.6266   1
  -4   4  -4 821.833 190.257   2
  -4   4  -4 748.795 144.672   1
  -4   4  -4 1083.29 236.200   4
  -4   4  -5 128.747 68.6539   1
  -4   4  -5 321.798 129.901   2
  -4   4  -5 315.923 142.752   4
  -4   4  -6 103.214 66.9272   1
  -4   4  -6-64.7490 60.5924   2
  -4   4  -6 173.263 109.178   4
  -4   4  -7 366.878 151.904   2
  -4   4  -7 142.006 88.0620   4
  -4   4  -7 438.388 148.513   1
  -4   4  -8-50.2752 56.1851   2
  -4   4  -8 68.2364 77.5574   4
  -4   4  -9 97.1396 106.462   2
  -4   4  -9 24.3489 48.6529   4
  -4   4 -10 99.5472 78.6468   2
  -4   4 -10 3.76886 64.9764   4
  -4   4 -11 3.04700 109.527   4
   4   5 -11-158.275 69.4213   1
   4   5 -10 164.841 119.534   1
   4   5  -9 192.336 98.6481   1
   4   5  -8-91.5382 79.1693   1
   4   5  -7-13.4853 38.2680   1
   4   5  -6 491.090 172.305   1
   4   5  -5 68.0076 63.0506   1
   4   5  -4 842.324 221.243   1
   4   5  -3 293.622 117.181   1
   4   5  -2 1087.46 234.126   1
   4   5  -1 771.846 186.323   1
  -4   5   0 445.030 133.343   1
  -4   5   0 397.127 124.076   2
  -4   5   0 419.608 141.315   4
   4   5   0 487.035 143.922   1
  -4   5  -1 274.804 95.4614   1
   4   5   1 147.060 74.2936   1
  -4   5  -1 268.125 109.403   2
  -4   5  -1 225.794 104.850   4
  -4   5  -2 135.618 81.4031   2
  -4   5  -2 126.930 66.7656   1
  -4   5  -2 208.656 96.8353   4
  -4   5  -3 459.050 131.042   1
  -4   5  -3 634.132 181.524   2
  -4   5  -3 641.939 184.195   4
  -4   5  -4 201.815 99.8661   2
  -4   5  -4 74.8346 80.5681   4
  -4   5  -4 82.0478 64.6287   1
  -4   5  -5 295.265 140.160   2
  -4   5  -5 133.179 83.5530   1
  -4   5  -5 227.592 139.424   4
  -4   5  -6-56.3208 56.5996   1
  -4   5  -6 76.9372 84.5001   2
  -4   5  -6-74.3097 73.1004   4
  -4   5  -7 145.617 94.3668   2
  -4   5  -7 112.674 96.9638   4
  -4   5  -8 281.316 156.299   2
  -4   5  -8 46.5085 63.0448   4
  -4   5  -9 189.393 124.993   2
  -4   5  -9 123.100 111.069   4
   4   6  -9 102.953 70.2071   1
   4   6  -8-107.091 93.2213   1
   4   6  -7-69.7785 74.6604   1
   4   6  -6 80.4217 78.5990   1
   4   6  -5 383.991 180.943   1
   4   6  -4 41.5752 43.5043   1
   4   6  -3-157.870 98.3338   1
   4   6  -2 107.247 90.6857   1
   4   6  -1 333.095 142.897   1
  -4   6   0 94.1739 72.1162   2
  -4   6   0 116.518 61.5488   4
   4   6   0 31.8420 45.7925   1
  -4   6   0-145.617 87.4967   1
   4   6   1-14.6621 33.7283   1
  -4   6  -1 66.9526 85.8696   1
  -4   6  -1 11.1072 34.0190   2
  -4   6  -1 18.5460 41.7983   4
  -4   6  -2 149.356 105.717   2
  -4   6  -2 187.410 105.005   4
  -4   6  -2 127.889 91.1463   1
  -4   6  -3 237.790 105.147   1
  -4   6  -3 412.541 163.355   2
  -4   6  -3 343.713 177.028   4
  -4   6  -4 37.6547 53.3424   2
  -4   6  -4 75.1862 72.5641   4
  -4   6  -4 1.08514 61.5489   1
  -4   6  -5 355.901 176.544   2
  -4   6  -5 141.531 124.468   4
  -4   6  -6 81.7141 76.2454   2
  -4   6  -6 186.538 149.096   4
  -4   6  -7 208.868 120.648   2
  -4   6  -7 132.033 117.462   4
   4   7  -7 62.2732 54.1071   1
   4   7  -6 115.914 126.531   1
   4   7  -5 334.385 182.434   1
   4   7  -4 33.1783 55.6927   1
   4   7  -3 96.2253 84.2457   1
   4   7  -2 168.180 121.495   1
   4   7  -1 147.685 107.833   1
  -4   7   0-118.878 92.0905   1
  -4   7   0 54.9799 61.3830   2
  -4   7   0 95.8540 79.6979   4
   4   7   0 5.93620 30.7954   1
  -4   7  -1 263.804 124.319   1
  -4   7  -1 238.286 131.044   2
  -4   7  -1 280.745 146.085   4
   4   7   1 292.130 146.317   1
  -4   7  -2 97.6191 105.607   2
  -4   7  -2-15.0296 41.8639   4
  -4   7  -2 52.3095 46.0412   1
  -4   7  -3 143.863 100.298   2
  -4   7  -3 147.071 104.326   4
  -4   7  -4-2.00968 30.1091   2
  -4   7  -4 30.5975 42.5052   4
  -4   7  -5 162.836 116.445   2
  -4   7  -5 111.087 120.318   4
   4   8  -3 32.0240 61.6087   1
   4   8  -2 53.0528 68.8827   1
   4   8  -1 174.089 113.814   1
   4   8   0 44.4769 79.7212   1
   4   8   1 17.6522 50.7319   1
  -4   8  -1 159.783 109.606   2
  -4   8  -1 195.177 122.896   4
   4   8   2 227.218 135.487   1
   5  -7  -2 62.3173 66.2716   5
   5  -7  -1 16.9725 36.9707   5
  -5  -7   1 24.3601 50.8840   6
   5  -7   0-84.1089 74.2113   5
  -5  -7   0-198.173 138.688   6
   5  -7   1 39.3775 52.1935   5
  -5  -7  -1 39.2433 74.0228   6
   5  -7   2 36.4225 52.7526   5
  -5  -7  -2 89.2348 105.738   6
   5  -7   3-50.3624 58.3077   5
  -5  -7  -3-67.6077 95.8158   6
   5  -6  -6-71.4902 69.5780   5
   5  -6  -5 207.254 110.730   5
   5  -6  -4 136.604 99.1503   5
   5  -6  -3 66.2382 63.0119   5
   5  -6  -2 245.860 118.079   5
  -5  -6   2 135.576 82.2178   6
   5  -6  -1-13.9961 32.4229   5
  -5  -6   1-56.8310 57.6895   6
   5  -6   0 145.769 91.5380   5
  -5  -6   0 278.963 131.714   6
   5  -6   1 19.9392 36.4448   5
  -5  -6  -1 244.696 130.446   6
   5  -6   2 16.1152 32.8188   5
  -5  -6  -2-57.6562 72.4493   6
   5  -6   3 114.660 77.8378   5
  -5  -6  -3-24.2871 52.4124   6
  -5  -6  -4 132.015 109.790   6
  -5  -6  -5 48.0653 109.438   6
   5  -5  -8 111.828 86.3438   5
   5  -5  -7 201.799 108.524   5
   5  -5  -6 221.530 111.358   5
   5  -5  -5 54.8208 55.7304   5
   5  -5  -4 2.18074 19.7417   5
   5  -5  -3 173.013 89.8054   5
  -5  -5   3 132.630 66.2009   6
   5  -5  -2 171.097 95.5275   5
  -5  -5   2 191.437 84.8325   6
   5  -5  -1 99.8600 66.8625   5
  -5  -5   1 34.1517 41.6273   6
   5  -5   0 181.360 90.4864   5
  -5  -5   0 270.260 126.435   6
   5  -5   1 47.6411 36.0885   5
  -5  -5  -1 199.386 104.511   6
   5  -5   2 67.0709 65.0318   5
  -5  -5  -2 41.8290 55.3502   6
   5  -5   3 121.590 75.7265   5
  -5  -5  -3 116.299 91.8906   6
  -5  -5  -4 337.600 168.971   6
  -5  -5  -5 39.4160 60.2851   6
  -5  -5  -6 151.316 114.987   6
  -5  -5  -7 313.986 166.776   6
   5  -4  -9 10.1740 83.0617   5
   5  -4  -8 66.2722 63.9750   5
   5  -4  -7 55.8213 56.2941   5
   5  -4  -6 63.9239 28.4105   5
   5  -4  -5 114.877 83.9958   5
   5  -4  -4 47.8946 48.9624   5
   5  -4  -3 378.750 121.081   5
  -5  -4   3 260.178 87.8906   6
   5  -4  -2 444.216 135.034   5
  -5  -4   2 401.199 110.764   6
   5  -4  -1 555.324 146.084   5
  -5  -4   1 662.619 152.771   6
   5  -4   0 146.090 72.0788   5
  -5  -4   0 67.5987 54.2887   6
   5  -4   1 52.4526 43.6766   5
  -5  -4  -1-8.04559 24.7953   6
   5  -4   2 105.161 62.3899   5
  -5  -4  -2 30.2930 44.5669   6
   5  -4   3 201.389 100.168   5
  -5  -4  -3 370.117 157.427   6
  -5  -4  -4 106.327 94.2172   6
  -5  -4  -5 322.853 172.336   6
  -5  -4  -6-45.8536 64.0410   6
  -5  -4  -7 115.452 98.4168   6
  -5  -4  -8 89.1521 88.6201   6
   5  -3 -10 236.118 144.461   5
   5  -3  -9 119.032 106.648   5
   5  -3  -8 97.1407 65.7589   5
   5  -3  -7 61.1852 68.6604   5
   5  -3  -6 34.9028 22.2659   5
   5  -3  -5 18.4886 31.9726   5
   5  -3  -4 386.090 127.371   5
  -5  -3   4 284.661 72.7365   6
   5  -3  -3 289.705 99.3814   5
  -5  -3   3 198.811 66.1128   6
  -5  -3   2 1883.96 221.921   6
   5  -3  -2 1860.79 254.919   5
   5  -3  -1 288.613 90.9618   5
  -5  -3   1 539.774 129.138   6
  -5  -3   0 2739.89 315.905   6
   5  -3   0 2248.35 262.413   5
   5  -3   1 457.489 116.039   5
  -5  -3  -1 513.451 142.764   6
   5  -3   2 438.289 119.538   5
  -5  -3  -2 719.422 182.885   6
   5  -3   3 320.598 105.891   5
  -5  -3  -3 274.717 119.527   6
  -5  -3  -4 383.167 148.533   6
  -5  -3  -5-119.885 89.3054   6
  -5  -3  -6-52.7310 63.0550   6
  -5  -3  -7 2.46017 81.2465   6
  -5  -3  -8 17.9150 46.7581   6
  -5  -3  -9 46.4679 66.1659   6
   5  -2 -13 430.335 183.989   3
   5  -2 -12 50.2362 67.9542   3
   5  -2 -11 257.714 139.634   5
   5  -2 -11 147.083 116.300   3
   5  -2 -10 38.7028 54.8677   5
   5  -2  -9 146.420 92.7314   5
   5  -2  -8 321.534 136.146   5
   5  -2  -7 965.739 213.313   5
   5  -2  -6 425.915 131.125   5
   5  -2  -5 1046.59 202.553   5
   5  -2  -4 782.174 163.616   5
   5  -2  -3 601.408 136.664   5
  -5  -2   3 835.948 131.390   6
   5  -2  -2 801.324 152.760   5
  -5  -2   2 860.085 141.209   6
  -5  -2   1 3012.00 290.277   6
   5  -2  -1 3288.90 302.480   5
  -5  -2   0 780.071 159.451   6
   5  -2   0 866.341 148.337   5
  -5  -2  -1 1035.19 192.763   6
   5  -2   1 1003.01 152.842   5
   5  -2   2 563.342 118.824   5
  -5  -2  -2 555.955 152.144   6
   5  -2   3 452.276 123.763   5
  -5  -2  -3 502.325 158.597   6
  -5  -2  -4 1992.07 318.965   6
  -5  -2  -5-75.8218 67.0753   6
  -5  -2  -6 74.2900 69.0697   6
  -5  -2  -7 97.9386 59.6320   2
  -5  -2  -7 80.6033 49.9529   4
   5  -2   7 48.9127 38.0309   3
  -5  -2  -7 136.143 96.2444   6
  -5  -2  -8 256.982 161.845   6
  -5  -2  -9-50.4779 65.9046   6
  -5  -2 -10 218.916 133.677   6
   5  -1 -13 17.8198 49.4569   1
   5  -1 -13-17.2032 42.3638   3
   5  -1 -12 14.4122 42.5465   1
   5  -1 -12-97.4667 88.9955   3
   5  -1 -11 290.260 133.783   1
   5  -1 -11 264.565 153.853   5
   5  -1 -11 138.227 104.838   3
   5  -1 -10 15.0288 37.8045   1
   5  -1 -10 84.3316 75.2362   5
   5  -1 -10-0.37172 38.1115   3
   5  -1  -9 445.640 153.387   1
   5  -1  -9 350.819 149.426   5
   5  -1  -9 360.661 180.701   3
   5  -1  -8 476.836 156.754   5
   5  -1  -8 527.788 153.289   1
   5  -1  -8 658.986 236.782   3
   5  -1  -7 489.063 150.418   5
   5  -1  -7 632.750 244.263   3
   5  -1  -6 1466.04 252.325   5
   5  -1  -5 1642.55 233.402   5
   5  -1  -4 1146.50 188.989   5
   5  -1  -3 2375.69 260.863   5
   5  -1  -3 2101.32 265.841   6
   5  -1  -2 541.984 113.271   5
   5  -1  -2 535.732 140.750   6
   5  -1  -1 905.051 139.799   5
   5  -1   0 341.411 80.1006   5
  -5  -1   0 365.617 101.595   6
   5  -1   1 588.071 100.901   5
  -5  -1  -1 485.658 128.056   6
   5  -1   2 102.235 46.2214   5
  -5  -1  -2 122.222 67.5221   6
  -5  -1  -3 530.156 145.402   6
   5  -1   4 25.3622 38.8315   3
  -5  -1  -4-37.3155 44.7244   6
  -5  -1  -5 1620.95 242.887   2
  -5  -1  -5 1622.40 250.552   4
   5  -1   5 1473.98 217.505   3
  -5  -1  -5 1853.52 307.642   6
  -5  -1  -6 591.265 140.452   2
  -5  -1  -6 645.827 167.078   4
   5  -1   6 584.979 134.894   3
  -5  -1  -6 608.714 184.111   6
  -5  -1  -7 994.567 191.125   2
  -5  -1  -7 1006.78 196.493   4
   5  -1   7 1003.83 174.516   3
  -5  -1  -7 1308.94 289.956   6
  -5  -1  -8 350.303 106.516   2
  -5  -1  -8 336.633 120.044   4
  -5  -1  -8 524.551 203.959   6
  -5  -1  -9 66.0064 52.8256   2
  -5  -1  -9 93.8224 73.4638   4
  -5  -1  -9 124.041 110.219   6
  -5  -1 -10 29.6074 39.8403   6
   5   0 -13 48.3312 63.9900   1
   5   0 -13-24.7824 45.7465   3
   5   0 -12-229.485 125.682   1
   5   0 -12-32.8809 54.6331   3
   5   0 -11-175.299 105.199   1
   5   0 -11 52.8409 64.7585   3
   5   0 -10 238.101 115.608   1
   5   0 -10 115.901 105.151   3
   5   0  -9 436.752 146.502   1
   5   0  -9 146.985 107.335   3
   5   0  -8 186.106 90.1050   1
   5   0  -8 74.4814 73.1892   3
   5   0  -7 204.565 90.8890   1
   5   0  -7 132.157 83.8671   3
   5   0  -6 1916.69 244.534   1
   5   0  -6 1794.49 320.881   3
   5   0  -5 190.657 70.0601   1
   5   0  -5 237.304 108.973   3
   5   0  -4 3970.28 336.892   5
   5   0  -4 4354.83 282.859   1
   5   0  -4 4490.39 484.939   3
   5   0  -3 8415.31 471.822   5
   5   0  -3 9347.58 682.521   3
   5   0  -2 2864.64 251.451   5
   5   0  -2 2954.28 360.632   3
   5   0  -2 2170.74 240.728   6
   5   0  -1 167.022 55.2229   5
   5   0  -1-57.4103 41.8291   6
   5   0  -1 106.988 78.8609   3
   5   0   0 532.739 87.1191   5
   5   0   0 481.666 134.286   3
   5   0   1 275.996 55.9071   5
   5   0   1 282.460 101.021   3
   5   0   2-40.2860 39.3858   3
  -5   0  -3 68.7758 34.9224   4
   5   0   3 175.182 77.2807   3
  -5   0  -4-24.3052 36.2115   2
  -5   0  -4-11.0403 42.5440   4
   5   0   4-31.9682 35.4857   3
  -5   0  -5 1807.70 255.102   2
  -5   0  -5 1535.56 243.555   4
   5   0   5 1864.31 249.742   3
  -5   0  -6 485.315 134.139   2
  -5   0  -6 447.580 133.648   4
   5   0   6 422.950 120.759   3
  -5   0  -7 55.2569 43.4123   2
  -5   0  -7 70.9621 65.4964   4
   5   0   7 18.9114 25.5599   3
  -5   0  -8 64.7021 51.8788   2
  -5   0  -8 46.0924 51.0158   4
  -5   0  -9 323.310 113.481   2
  -5   0  -9 259.496 117.597   4
  -5   0 -10 86.6806 67.2431   2
  -5   0 -10 13.4015 42.7101   4
  -5   0 -11-11.6058 31.1259   2
  -5   0 -11 12.0981 82.8927   4
   5   1 -13 80.4203 82.2584   1
   5   1 -13-75.3371 76.9911   3
   5   1 -12 188.657 115.058   1
   5   1 -12-33.4886 54.7288   3
   5   1 -11 144.852 112.014   1
   5   1 -11 220.936 124.456   3
   5   1 -10 68.8406 65.4175   1
   5   1 -10 33.3290 63.7630   3
   5   1  -9 440.146 146.878   1
   5   1  -9 207.113 130.752   3
   5   1  -8 440.492 147.868   1
   5   1  -8 250.366 111.247   3
   5   1  -7 427.052 126.827   1
   5   1  -7 308.005 140.277   3
   5   1  -6 1768.36 242.239   1
   5   1  -6 1431.20 285.321   3
   5   1  -5 1747.54 220.030   1
   5   1  -5 1658.16 297.599   3
   5   1  -4 1199.97 164.003   1
   5   1  -4 1062.03 223.250   3
   5   1  -3 2126.60 305.976   3
   5   1  -3 2488.60 204.285   1
   5   1  -2 450.642 74.3295   1
   5   1  -2 616.649 163.254   3
   5   1  -1 800.501 110.242   5
   5   1  -1 794.929 184.404   3
   5   1   0 317.408 61.0775   5
   5   1   0 325.790 115.952   3
   5   1   1 515.575 139.430   3
   5   1   1 345.711 47.2537   5
  -5   1  -2 23.4807 37.1535   4
   5   1   2 91.6364 66.5178   3
  -5   1  -3 672.848 164.899   2
  -5   1  -3 613.969 166.033   4
   5   1   3 757.083 165.213   3
  -5   1  -4 41.9267 36.1562   2
  -5   1  -4 85.5562 51.5852   4
   5   1   4 79.9300 61.2377   3
  -5   1  -5 1837.82 275.455   2
  -5   1  -5 1818.27 283.205   4
   5   1   5 2072.91 258.481   3
  -5   1  -6 751.587 176.210   2
  -5   1  -6 592.787 161.003   4
   5   1   6 686.963 143.574   3
  -5   1  -7 1348.64 237.209   2
  -5   1  -7 1241.48 236.066   4
   5   1   7 1071.90 171.685   3
  -5   1  -8 425.737 133.044   2
  -5   1  -8 325.975 135.003   4
  -5   1  -9 130.568 82.7570   2
  -5   1  -9 92.3812 67.4443   4
  -5   1 -10 25.4394 52.6065   2
  -5   1 -10-29.4238 55.2745   4
  -5   1 -11-83.9430 71.1206   2
  -5   1 -11 44.2065 61.3313   4
  -5   1 -12 176.711 134.505   2
  -5   1 -12 49.5257 99.5688   4
   5   2 -13 320.822 156.778   1
   5   2 -13 265.503 139.779   3
   5   2 -12 86.6729 80.9554   1
   5   2 -12 113.000 92.0648   3
   5   2 -11 72.6309 70.3440   1
   5   2 -11 68.3667 95.4150   3
   5   2 -10 220.440 111.104   1
   5   2 -10-16.1487 36.9386   3
   5   2  -9 149.510 85.6727   1
   5   2  -9 4.32401 29.4507   3
   5   2  -8 326.846 120.244   1
   5   2  -8 224.545 131.938   3
   5   2  -7 830.194 185.574   1
   5   2  -7 1017.32 249.551   3
   5   2  -6 255.523 100.505   1
   5   2  -6 425.415 151.147   3
   5   2  -5 1021.06 181.002   1
   5   2  -5 960.789 223.289   3
   5   2  -4 618.548 177.462   3
   5   2  -4 565.750 128.551   1
   5   2  -3 618.669 124.587   1
   5   2  -3 575.456 164.928   3
   5   2  -2 628.449 112.853   1
   5   2  -2 708.006 188.793   3
   5   2  -1 3223.45 375.276   3
   5   2  -1 2325.48 203.771   1
   5   2   0 536.782 86.5989   1
   5   2   0 810.543 186.137   3
   5   2   1 353.130 38.3043   5
   5   2   1 842.224 184.942   3
   5   2   1 762.434 103.712   1
   5   2   2 433.880 82.1610   1
  -5   2  -2 591.388 158.936   2
  -5   2  -2 493.473 149.879   4
   5   2   2 499.593 136.134   3
   5   2   3 487.482 96.5974   1
  -5   2  -3 487.696 141.220   2
  -5   2  -3 582.372 160.343   4
   5   2   3 610.414 152.681   3
  -5   2  -4 2346.45 322.029   2
  -5   2  -4 2422.17 335.739   4
   5   2   4 2808.68 319.520   3
  -5   2  -5 2.97854 38.7962   2
  -5   2  -5 22.4910 54.2748   4
   5   2   5 19.2768 28.4345   3
   5   2   6 148.474 84.9778   3
  -5   2  -6 192.443 95.2486   2
  -5   2  -6 149.144 100.035   4
  -5   2  -7 130.516 82.5304   2
  -5   2  -7-25.6413 45.0529   4
  -5   2  -8 191.964 106.141   2
  -5   2  -8 278.570 123.375   4
  -5   2  -9-13.5770 33.4948   2
  -5   2  -9 67.8555 82.1444   4
  -5   2 -10 108.777 63.0632   2
  -5   2 -10 55.0048 104.826   4
  -5   2 -11 68.5393 69.1162   2
  -5   2 -11 26.4254 58.0341   4
   5   3 -12-126.153 99.1784   1
   5   3 -12 95.7740 139.508   3
   5   3 -11 124.816 92.5878   1
   5   3 -11 183.807 113.957   3
   5   3 -10 54.7585 71.5614   1
   5   3 -10 202.089 119.100   3
   5   3  -9-14.0075 65.0108   1
   5   3  -9-131.813 94.3358   3
   5   3  -8 189.863 106.173   1
   5   3  -8 85.6584 82.5632   3
   5   3  -7-33.8192 50.3955   3
   5   3  -7-53.7431 53.2540   1
   5   3  -6 147.368 96.2488   1
   5   3  -6 162.224 104.894   3
   5   3  -5 163.604 86.0470   1
   5   3  -5 75.7464 66.9349   3
   5   3  -4 286.850 104.964   1
   5   3  -4 271.905 130.716   3
   5   3  -3 217.035 83.3697   1
   5   3  -3 249.114 116.397   3
   5   3  -2 1711.54 283.348   3
   5   3  -2 1911.91 244.173   1
   5   3  -1 415.571 113.417   1
   5   3  -1 362.062 128.080   3
   5   3   0 2228.08 269.089   1
   5   3   0 2286.39 321.280   3
   5   3   1 515.076 136.039   1
  -5   3  -1 484.104 146.695   2
  -5   3  -1 485.629 148.748   4
   5   3   1 437.767 138.646   3
   5   3   2 615.363 143.059   1
  -5   3  -2 632.782 163.722   2
  -5   3  -2 589.335 172.520   4
   5   3   2 645.400 164.925   3
  -5   3  -3 103.216 80.8252   2
   5   3   3 253.980 96.9311   1
  -5   3  -3 254.458 112.841   4
   5   3   3 303.494 111.394   3
   5   3   4 487.616 139.324   3
  -5   3  -4 544.521 170.054   2
  -5   3  -4 374.172 143.858   4
  -5   3  -5 22.8831 40.4018   2
  -5   3  -5 33.7440 37.4800   4
  -5   3  -6 57.5006 46.0038   2
  -5   3  -6 129.839 89.0441   4
  -5   3  -7 184.497 102.340   2
  -5   3  -7 155.380 118.703   4
  -5   3  -8 34.8915 49.9206   2
  -5   3  -8 120.143 100.802   4
  -5   3  -9-83.9888 72.6310   2
  -5   3  -9-54.8285 67.3188   4
  -5   3 -10-7.80801 31.6045   2
  -5   3 -10 25.4008 88.1604   4
   5   4 -11 47.8970 46.9320   1
   5   4 -10 69.3977 70.9773   3
   5   4 -10 106.943 88.3539   1
   5   4  -9 61.0210 95.4588   3
   5   4  -9 54.6411 55.9058   1
   5   4  -8 381.832 150.125   1
   5   4  -8 163.796 118.410   3
   5   4  -7-4.68215 26.8528   1
   5   4  -7 165.322 103.784   3
   5   4  -6-80.5111 66.8653   1
   5   4  -6-28.6656 46.6656   3
   5   4  -5-116.842 76.3669   1
   5   4  -5 66.9325 97.7167   3
   5   4  -4 11.0466 31.2269   1
   5   4  -4 253.669 118.874   3
   5   4  -3 313.115 134.177   1
   5   4  -3 425.104 149.575   3
   5   4  -2 428.359 143.519   1
   5   4  -2 254.339 122.072   3
   5   4  -1 452.892 154.184   3
   5   4  -1 631.820 174.427   1
   5   4   0 96.1660 58.5401   3
   5   4   0 143.845 77.6716   1
   5   4   1-23.8363 37.6033   3
  -5   4  -1-10.8769 42.0350   2
  -5   4  -1-31.7426 47.1963   4
   5   4   1 83.6466 70.7117   1
  -5   4  -2 33.8817 60.5202   2
  -5   4  -2 75.7551 84.0812   4
   5   4   2 68.5561 52.3359   1
  -5   4  -3 269.297 121.319   2
  -5   4  -3 176.953 99.2187   4
   5   4   3 186.295 79.9013   1
  -5   4  -4 260.105 121.488   2
  -5   4  -4 142.163 110.900   4
  -5   4  -5 244.965 144.493   2
  -5   4  -5 287.115 137.168   4
  -5   4  -6-113.436 86.1969   2
  -5   4  -6 0.31369 38.4160   4
  -5   4  -7 278.928 134.714   2
  -5   4  -7 86.9595 76.4566   4
  -5   4  -8 263.908 132.402   2
  -5   4  -8 0.33302 80.6091   4
   5   5 -10 135.086 124.443   1
   5   5  -9 144.786 106.369   1
   5   5  -8 73.2437 77.0732   1
   5   5  -7 316.173 144.259   1
   5   5  -6 110.845 121.968   1
   5   5  -5 148.715 103.075   1
   5   5  -4 119.518 83.8925   1
   5   5  -3 176.207 97.3116   1
   5   5  -2 242.143 116.300   1
   5   5  -1-118.525 80.5651   1
   5   5   0 263.343 123.134   1
   5   5   1 74.1094 65.9386   1
  -5   5  -1 52.8670 67.8370   2
  -5   5  -1 81.6267 34.2769   4
  -5   5  -2-34.3742 50.2006   2
  -5   5  -2-47.2878 60.3983   4
   5   5   2 51.2559 49.4923   1
   5   5   3 122.359 62.2186   1
  -5   5  -3 112.728 109.824   2
  -5   5  -3 7.92707 74.0804   4
  -5   5  -4 206.836 117.170   2
  -5   5  -4 365.194 165.213   4
  -5   5  -5 87.2458 96.1851   2
  -5   5  -5-19.8315 50.7500   4
  -5   5  -6 198.857 142.397   2
  -5   5  -6 267.600 168.391   4
   5   6  -8-9.95534 44.8417   1
   5   6  -7 182.167 111.626   1
   5   6  -6-28.0736 81.2475   1
   5   6  -5 16.9449 81.5157   1
   5   6  -4 173.726 128.561   1
   5   6  -3 193.756 116.968   1
   5   6  -2 178.228 109.037   1
   5   6  -1 16.3011 61.0811   1
   5   6   0 130.017 86.4431   1
   5   6   1 145.826 87.8091   1
  -5   6  -1 81.3902 74.2438   2
  -5   6  -1 17.6709 43.0084   4
   5   6   2-51.6103 53.7715   1
  -5   6  -2-54.1840 67.9981   4
   5   6   3-82.9642 66.2311   1
  -5   6  -3 77.6145 76.0362   2
  -5   6  -3-36.5175 59.4718   4
  -5   6  -4 213.609 140.531   2
  -5   6  -4 31.4681 104.808   4
   5   7  -5 36.5118 63.4549   1
   5   7  -4-154.203 116.229   1
   5   7  -3 67.4825 75.3537   1
   5   7  -2 12.5883 40.5387   1
   5   7  -1 103.182 85.0016   1
   5   7   0 96.0369 97.0586   1
   5   7   1 83.1390 100.370   1
   5   7   2 207.638 112.530   1
   5   7   3-9.90014 31.8327   1
   6  -6  -3-93.4804 74.5680   5
   6  -6  -2 30.1222 44.7963   5
   6  -6  -1 100.754 75.7694   5
   6  -6   0-7.72070 25.2367   5
   6  -6   1 43.1570 50.0430   5
  -6  -6  -1-41.6178 55.4598   6
  -6  -6  -2 189.045 117.302   6
  -6  -6  -3 183.948 122.867   6
   6  -5  -6 70.1054 64.8191   5
   6  -5  -5-61.4235 61.0264   5
   6  -5  -4 182.643 97.2008   5
   6  -5  -3 168.171 91.9136   5
   6  -5  -2 254.308 117.955   5
   6  -5  -1 110.209 71.3643   5
   6  -5   0 15.8148 31.3737   5
  -6  -5   0-100.804 70.0203   6
   6  -5   1 31.9817 41.5991   5
  -6  -5  -1 29.0323 45.2660   6
  -6  -5  -2 58.4756 62.5788   6
  -6  -5  -3 28.6562 50.7485   6
  -6  -5  -4 19.1369 42.7575   6
   6  -4  -7 53.6775 55.6213   5
   6  -4  -6 24.8551 39.2015   5
   6  -4  -5 94.4848 68.6733   5
   6  -4  -4 58.8658 53.2982   5
   6  -4  -3 204.437 96.8607   5
   6  -4  -2 172.261 80.3374   5
   6  -4  -1 117.634 67.9909   5
  -6  -4   1 32.8991 37.5356   6
   6  -4   0 7.13217 21.6995   5
  -6  -4   0-114.935 70.9098   6
   6  -4   1 47.0765 44.6616   5
  -6  -4  -1 81.8216 64.6907   6
  -6  -4  -2-30.7359 44.8836   6
  -6  -4  -3 7.73595 30.2684   6
  -6  -4  -4-93.0351 81.9455   6
  -6  -4  -5 13.4701 41.8639   6
  -6  -4  -6 103.124 98.9921   6
   6  -3  -9-169.858 101.881   5
   6  -3  -8-69.4509 63.9497   5
   6  -3  -7 317.761 132.313   5
   6  -3  -6-0.43230 19.1038   5
   6  -3  -5 113.077 62.5024   5
   6  -3  -4 234.120 96.1693   5
   6  -3  -3 104.330 67.6740   5
   6  -3  -2 114.340 66.6599   5
   6  -3  -1 588.067 138.205   5
  -6  -3   1 560.036 141.355   6
   6  -3   0 23.5487 28.2207   5
  -6  -3   0-78.7545 56.2591   6
  -6  -3  -1 211.883 100.494   6
  -6  -3  -2 15.2923 32.3700   6
  -6  -3  -3 94.4842 74.7867   6
  -6  -3  -4 122.449 90.5171   6
  -6  -3  -5 277.690 142.307   6
  -6  -3  -6 90.7750 88.4091   6
  -6  -3  -7-169.921 124.153   6
   6  -2  -9-14.1505 33.9210   5
   6  -2  -9 709.305 408.328   3
   6  -2  -8-157.638 89.2159   5
   6  -2  -7-14.6683 48.8620   5
   6  -2  -6 130.665 81.7663   5
   6  -2  -5-17.3029 28.5559   5
   6  -2  -4 183.127 79.5812   5
   6  -2  -3 224.204 84.6190   5
   6  -2  -2 717.188 147.620   5
   6  -2  -1-9.74186 19.4303   5
  -6  -2   1 129.785 65.8661   6
   6  -2   0 603.689 125.458   5
  -6  -2   0 815.620 172.369   6
  -6  -2  -1 613.158 159.868   6
  -6  -2  -2 127.035 61.4388   6
  -6  -2  -3 79.1145 66.4278   6
  -6  -2  -4 110.770 81.4132   6
   6  -2   5 115.565 74.5320   3
  -6  -2  -5 345.816 151.565   6
  -6  -2  -6 46.4517 64.1395   6
  -6  -2  -7 123.283 102.289   6
   6  -1 -10 144.918 124.991   5
   6  -1  -9 142.654 92.3837   5
   6  -1  -9 218.000 166.359   3
   6  -1  -8 34.3983 42.1110   5
   6  -1  -8 124.034 131.377   3
   6  -1  -7 166.634 82.2941   5
   6  -1  -7-49.5416 94.9794   3
   6  -1  -6 189.962 90.0304   5
   6  -1  -6 147.776 140.683   3
   6  -1  -5 262.060 93.4817   5
   6  -1  -5 718.147 314.320   3
   6  -1  -4 110.394 58.2161   5
   6  -1  -4 263.874 184.851   3
   6  -1  -3 315.207 92.0696   5
   6  -1  -3 310.026 166.839   3
   6  -1  -2 1978.22 228.460   5
   6  -1  -2 2703.30 441.576   3
   6  -1  -1 295.726 82.5162   5
   6  -1  -1 272.613 126.780   3
   6  -1   0 597.294 175.083   3
   6  -1   1 55.7274 55.8039   3
   6  -1   2 532.050 152.458   3
   6  -1   3-52.9239 47.7102   3
   6  -1   4 550.475 151.665   3
   6  -1   5 82.9247 58.1990   3
   6   0 -10 357.496 151.786   5
   6   0 -10 339.569 177.882   3
   6   0  -9 476.040 152.293   5
   6   0  -9 372.850 218.685   3
   6   0  -8-11.7200 26.7255   5
   6   0  -8-84.8456 90.9516   3
   6   0  -7 339.187 116.374   5
   6   0  -7 198.179 155.634   3
   6   0  -6 204.677 82.4016   5
   6   0  -6-90.9193 88.8026   3
   6   0  -5 182.799 73.2191   5
   6   0  -5 78.5718 113.915   3
   6   0  -4 390.830 101.700   5
   6   0  -4 476.663 177.976   3
   6   0  -3 1331.46 184.272   5
   6   0  -3 1341.18 287.510   3
   6   0  -2 105.687 47.3408   5
   6   0  -2-47.4052 45.5691   3
   6   0  -1 238.686 116.086   3
   6   0   0 35.3087 44.7983   3
   6   0   1-36.2305 43.7288   3
   6   0   2-41.6101 46.0819   3
   6   0   3 76.9513 58.6670   3
   6   0   4 109.005 73.8900   3
  -6   0  -5-64.4092 68.4242   4
   6   0   5 40.0593 43.2297   3
  -6   0  -6-99.1277 70.9491   2
  -6   0  -6-222.376 107.961   4
  -6   0  -7-148.358 86.0160   2
  -6   0  -7 38.8214 54.7972   4
  -6   0  -8 164.828 90.7461   2
  -6   0  -8 133.723 119.199   4
   6   1  -9-44.7566 63.0995   3
   6   1  -8 144.363 95.9837   3
   6   1  -7 121.324 126.910   3
   6   1  -6 178.108 103.632   3
   6   1  -5 109.439 89.0101   3
   6   1  -4 117.791 53.2203   5
   6   1  -4 155.118 103.503   3
   6   1  -3 323.797 86.6922   5
   6   1  -3 358.773 133.142   3
   6   1  -2 1977.03 329.856   3
   6   1  -1 179.896 99.8427   3
   6   1   0 437.716 153.627   3
   6   1   1 0.45067 19.7788   3
   6   1   2 787.204 188.953   3
   6   1   3 11.3248 27.7912   3
  -6   1  -4 670.096 179.821   2
  -6   1  -4 486.319 165.591   4
   6   1   4 750.741 182.455   3
  -6   1  -5-86.4180 67.8279   2
  -6   1  -5-41.1537 55.0450   4
   6   1   5-9.01712 24.2282   3
  -6   1  -6 541.921 179.211   2
  -6   1  -6 137.811 104.672   4
  -6   1  -7 103.138 103.193   2
  -6   1  -7 33.2657 63.6032   4
  -6   1  -8 51.2821 56.0824   2
  -6   1  -8 228.718 131.691   4
  -6   1  -9 16.5445 38.5900   2
  -6   1  -9-39.4043 60.3296   4
  -6   1 -10-184.205 105.498   2
  -6   1 -10-23.3867 65.2486   4
   6   2  -9 273.652 145.565   3
   6   2  -8-16.1836 41.4895   3
   6   2  -7 80.3782 76.9285   3
   6   2  -6 66.9823 43.8533   3
   6   2  -5 137.848 87.3092   3
   6   2  -4 102.218 78.5688   3
   6   2  -3 325.757 140.160   3
   6   2  -2 559.518 169.065   3
   6   2  -1 115.002 67.3615   3
   6   2   0 735.855 195.344   3
   6   2   1 652.671 182.213   3
   6   2   2 92.0812 72.5091   3
  -6   2  -3-67.9433 65.7579   4
   6   2   3 128.372 91.0625   3
  -6   2  -4-19.8459 39.2166   2
  -6   2  -4-21.4707 45.7919   4
   6   2   4 26.6529 36.3967   3
  -6   2  -5 133.497 75.6361   2
  -6   2  -5 0.27560 52.0667   4
   6   2   5 275.776 116.987   3
  -6   2  -6 49.6003 85.8012   2
  -6   2  -6 137.049 123.526   4
  -6   2  -7 164.256 113.212   2
  -6   2  -7 12.2726 73.0565   4
  -6   2  -8 78.0234 71.6641   2
  -6   2  -8-56.1240 69.8269   4
  -6   2  -9 268.883 131.290   2
  -6   2  -9 198.115 146.957   4
   6   3  -7 403.028 167.812   3
   6   3  -6 63.2980 68.1465   3
   6   3  -5 126.442 91.2191   3
   6   3  -4 120.663 86.4480   3
   6   3  -3 168.515 112.185   3
   6   3  -2 210.223 105.532   3
   6   3  -1 730.820 200.426   3
   6   3   0-50.8880 55.2164   3
   6   3   1 145.443 88.8440   3
   6   3   2 213.119 103.296   3
  -6   3  -3 151.139 77.3601   2
  -6   3  -3 0.28781 37.6558   4
   6   3   3 80.6455 63.8722   3
   6   3   4 259.514 110.447   3
  -6   3  -4 45.0142 57.2521   2
  -6   3  -4 278.629 134.736   4
  -6   3  -5-0.29804 37.5645   2
  -6   3  -5 9.36368 104.860   4
  -6   3  -6 71.0682 71.9566   2
  -6   3  -6 37.0673 76.5920   4
  -6   3  -7 161.612 105.281   2
  -6   3  -7 65.1874 125.681   4
   6   4  -5 140.716 99.3835   3
   6   4  -4 167.754 104.266   3
   6   4  -3 198.464 118.195   3
   6   4  -2 267.515 138.784   3
   6   4  -1 129.569 117.835   3
   6   4   0-86.6792 71.1734   3
   6   4   1 193.999 104.289   3
  -6   4  -2-64.7802 71.6039   4
  -6   4  -3-43.3275 58.0924   2
  -6   4  -3 108.118 120.314   4
  -6   4  -4 31.1063 72.3360   2
  -6   4  -4 46.2823 100.525   4
  -6   4  -5 193.672 119.662   2
  -6   4  -5 101.960 93.1335   4
   7  -3  -6 110.670 69.6326   5
  -7  -3  -2-80.0943 69.2719   6
  -7  -3  -3-284.087 133.867   6
  -7  -3  -4-178.397 114.980   6
   7  -2  -8 53.7596 50.1413   5
   7  -2  -7 197.814 90.6157   5
   7  -2  -2 127.735 121.322   3
   7  -2  -1 160.977 119.158   3
   7  -2   0-19.4719 42.6626   3
   7  -2   1 108.278 81.2616   3
   7  -2   2 26.7875 19.8022   3
   7  -2   3-8.99281 26.3802   3
   7  -2   4-10.2635 23.7102   3
   7  -1  -8 103.950 65.5553   5
   7  -1  -3 128.083 120.277   3
   7  -1  -2-128.453 107.922   3
   7  -1  -1 140.138 81.1270   3
   7  -1   0 117.114 93.5929   3
   7  -1   1 98.4282 75.1144   3
   7  -1   2-157.369 90.1737   3
   7  -1   3 27.6976 39.6533   3
   7  -1   4 29.8964 40.0490   3
   7   0  -4 332.196 173.765   3
   7   0  -3 194.634 126.126   3
   7   0  -2 95.9489 84.9892   3
   7   0  -1 101.701 96.1785   3
   7   0   0 151.345 103.317   3
   7   0   1 0.26422 50.2269   3
   7   0   2 102.975 72.1328   3
   7   0   3-55.8442 55.4763   3
   7   0   4 119.936 78.2629   3
   7   1  -3-14.4444 39.0922   3
   7   1  -2 26.5799 46.2486   3
   7   1  -1 35.6583 31.0638   3
   7   1   0 97.9465 77.4246   3
   7   1   1 89.2572 73.1127   3
   7   1   2-67.0430 63.9970   3
   7   1   3 117.670 82.8061   3
   7   1   4 67.0523 60.3707   3
   7   2  -2 54.8301 61.1913   3
   7   2  -1 103.737 103.090   3
   7   2   0-76.9516 68.9768   3
   7   2   1 171.516 102.233   3
   7   2   2 38.3193 49.1037   3
   7   2   3 118.559 82.8423   3
   7   2   4 196.354 103.501   3
   7   3   0 422.246 161.390   3
   7   3   1-40.4672 51.9356   3
   7   3   2 258.539 124.413   3
   7   3   3-32.7241 47.7175   3
   7   3   4 61.8850 60.9146   3
   0   0   0    0.00    0.00   0
TITL PSU-1001(GVS-2) in P2(1)
REM P2(1) (#4 in standard setting)
CELL 0.71073   5.717327   7.345835  12.435735  90.0000  93.0690  90.0000
ZERR    2.00   0.001654   0.003111   0.003880   0.0000   0.0277   0.0000
LATT -1
SYMM -x, y+1/2,-z
SFAC C H N O
UNIT 22.00 20.00 2.00 2.00
TREF
HKLF 4
END
;
_shelx_hkl_checksum     24659
_shelx_res_file
;
TITL PSU-1001(GVS-2) in P21 #4
    psu-1001(gvs-2).res
    created by SHELXL-2018/1 at 21:59:12 on 07-Sep-2019
REM reset to P21 #4
CELL 0.71073 5.71733 7.34584 12.43573 90 93.069 90
ZERR 2 0.00165 0.00311 0.00388 0 0.0277 0
LATT -1
SYMM -X,0.5+Y,-Z
SFAC C H N O
UNIT 24 26 2 4
L.S. 4
PLAN  20
SIZE 0.08 0.1 0.55
TEMP 22
BOND
fmap 2
acta 52
REM <olex2.extras>
REM <HklSrc "%.\\PSU-1001(GVS-2).hkl">
REM </olex2.extras>
WGHT    0.063800
EXTI    0.093930
FVAR       8.10222
C1    1    0.419097    0.847115    0.196677    11.00000    0.06780    0.07222 =
         0.06094   -0.00415    0.00470   -0.01915
AFIX  23
H1A   2    0.440537    0.941850    0.143766    11.00000   -1.20000
H1B   2    0.563590    0.831027    0.240152    11.00000   -1.20000
AFIX   0
N1    3    0.341758    0.676328    0.145516    11.00000    0.05872    0.06586 =
         0.04387    0.00575    0.00750   -0.01152
O1    4    0.033994    0.758064    0.242415    11.00000    0.05741    0.06748 =
         0.07581    0.00458    0.01176    0.00545
C2    1    0.213985    0.889745    0.266267    11.00000    0.07539    0.06271 =
         0.07020   -0.00008    0.00468   -0.00522
AFIX  23
H2A   2    0.264333    0.883883    0.341924    11.00000   -1.20000
H2B   2    0.155301    1.011334    0.250689    11.00000   -1.20000
AFIX   0
O2    4    0.428876    0.727452   -0.028802    11.00000    0.09006    0.08205 =
         0.05252    0.01235    0.02047   -0.00114
C3    1    0.153686    0.600786    0.204878    11.00000    0.05113    0.06311 =
         0.05013    0.00102    0.00965   -0.00772
C4    1   -0.003316    0.498339    0.121689    11.00000    0.07470    0.08826 =
         0.06147    0.00308   -0.00190   -0.02591
AFIX  23
H4A   2   -0.017904    0.371365    0.141669    11.00000   -1.20000
H4B   2   -0.158290    0.552282    0.115247    11.00000   -1.20000
AFIX   0
C5    1    0.118091    0.516456    0.018064    11.00000    0.07813    0.06834 =
         0.05964   -0.01247    0.00639   -0.00263
AFIX  23
H5A   2    0.180468    0.399755   -0.003026    11.00000   -1.20000
H5B   2    0.009114    0.559003   -0.038927    11.00000   -1.20000
AFIX   0
C6    1    0.310944    0.650103    0.037373    11.00000    0.06081    0.06018 =
         0.04716    0.00503    0.00607    0.00790
C7    1    0.243230    0.482767    0.298975    11.00000    0.04939    0.05086 =
         0.04712    0.00016    0.00979   -0.00653
C8    1    0.444037    0.378948    0.292648    11.00000    0.05973    0.07264 =
         0.05530    0.00602    0.01186   -0.00110
AFIX  43
H8    2    0.529967    0.384189    0.231306    11.00000   -1.20000
AFIX   0
C9    1    0.516828    0.267509    0.377485    11.00000    0.06380    0.06783 =
         0.08236    0.01218    0.00656    0.00543
AFIX  43
H9    2    0.653085    0.199387    0.373066    11.00000   -1.20000
AFIX   0
C10   1    0.391190    0.255897    0.468034    11.00000    0.09807    0.06192 =
         0.05658    0.01337   -0.00210   -0.01054
AFIX  43
H10   2    0.441108    0.179917    0.524518    11.00000   -1.20000
AFIX   0
C11   1    0.192917    0.356498    0.474497    11.00000    0.10557    0.06888 =
         0.05201    0.00911    0.02795   -0.00322
AFIX  43
H11   2    0.107507    0.349304    0.535934    11.00000   -1.20000
AFIX   0
C12   1    0.116308    0.469929    0.390446    11.00000    0.07031    0.06240 =
         0.05922    0.00233    0.02190   -0.00269
AFIX  43
H12   2   -0.020343    0.537312    0.395607    11.00000   -1.20000
AFIX   0
HKLF 4
REM  PSU-1001(GVS-2) in P21 #4
REM R1 =  0.0540 for    1462 Fo > 4sig(Fo)  and  0.0937 for all    2406 data
REM    137 parameters refined using      1 restraints
END
WGHT      0.0638      0.0000
REM Highest difference peak  0.158,  deepest hole -0.154,  1-sigma level  0.035
Q1    1   0.3783  0.1232  0.5328  11.00000  0.05    0.15
Q2    1   0.0075  0.4267 -0.0572  11.00000  0.05    0.13
Q3    1   0.5828  0.2353  0.3711  11.00000  0.05    0.12
Q4    1  -0.0519  0.4900  0.1320  11.00000  0.05    0.12
Q5    1   0.2264  0.3258  0.0834  11.00000  0.05    0.12
Q6    1   0.3249  0.4628  0.3002  11.00000  0.05    0.11
Q7    1   0.3798  0.5384  0.3788  11.00000  0.05    0.11
Q8    1  -0.1566  0.4005  0.0445  11.00000  0.05    0.11
Q9    1   0.3010  1.0268  0.3259  11.00000  0.05    0.11
Q10   1   0.2702  0.5209  0.3149  11.00000  0.05    0.11
Q11   1   0.1132  0.4216  0.1089  11.00000  0.05    0.11
Q12   1   0.3536  0.6596  0.1758  11.00000  0.05    0.11
Q13   1  -0.1998  0.4723  0.0945  11.00000  0.05    0.11
Q14   1   0.1631  0.9837  0.3384  11.00000  0.05    0.11
Q15   1  -0.1015  0.3843  0.0183  11.00000  0.05    0.11
Q16   1  -0.0229  0.6698 -0.0365  11.00000  0.05    0.10
Q17   1  -0.0824  0.6049  0.2747  11.00000  0.05    0.10
Q18   1   0.3180  0.1653  0.3927  11.00000  0.05    0.10
Q19   1   0.7376  0.2911  0.4090  11.00000  0.05    0.10
Q20   1   0.2743  0.8101 -0.1034  11.00000  0.05    0.10
;
_shelx_res_checksum     93301
