# Supplementary material for: 7a-Phenyl­tetra­hydro­pyrrolo­[2,1-b]oxazol-5(6H)-one
Source: IUCrdata. 2020 Jul 10;5(Pt 7):x200919. doi: 10.1107/S2414314620009190 (PMC9462255; doi:10.1107/S2414314620009190)
Supplement: Supplementary file 2 [file x-05-x200919-Isup2.hkl]

data_I                                                                          
_shelx_title ' PSU-1001(GVS-2) in P21 No4' 
_shelx_refln_list_code          4                                               
_shelx_F_calc_maximum       57.23                                               
_exptl_crystal_F_000       216.00                                               
_reflns_d_resolution_high  0.7240                                               
                                                                                
loop_                                                                           
 _space_group_symop_operation_xyz                                               
 'x, y, z'                                                                      
 '-x, y+1/2, -z'                                                                
                                                                                
_cell_length_a     5.7173                                                       
_cell_length_b     7.3458                                                       
_cell_length_c    12.4357                                                       
_cell_angle_alpha  90.000                                                       
_cell_angle_beta   93.069                                                       
_cell_angle_gamma  90.000                                                       
                                                                                
_shelx_F_squared_multiplier     1.000                                           
                                                                                
loop_                                                                           
 _refln_index_h                                                                 
 _refln_index_k                                                                 
 _refln_index_l                                                                 
 _refln_F_squared_calc                                                          
 _refln_F_squared_meas                                                          
 _refln_F_squared_sigma                                                         
 _refln_observed_status                                                         
   1  -9   0          1.31          0.14         0.50 o                         
   0  -8   0         27.06         27.65         5.23 o                         
   1  -8   0          0.59          1.25         1.08 o                         
   2  -8   0          0.80          0.43         0.70 o                         
   3  -8   0          2.36          2.96         1.74 o                         
   1  -7   0          8.44         10.58         1.99 o                         
   2  -7   0         22.76         30.48         5.05 o                         
   3  -7   0          1.71          0.90         1.15 o                         
   4  -7   0          0.42          0.21         2.27 o                         
   5  -7   0          0.95         -1.00         1.00 o                         
   0  -6   0          5.84          5.06         1.81 o                         
   1  -6   0          8.06         10.75         1.84 o                         
   2  -6   0         15.58         22.53         3.86 o                         
   3  -6   0          4.19          4.40         1.80 o                         
   4  -6   0          0.42          1.09         1.04 o                         
   5  -6   0          2.96          3.05         1.15 o                         
   6  -6   0          0.22         -0.12         0.38 o                         
   1  -5   0         64.52         62.75         3.99 o                         
   2  -5   0         21.88         27.59         3.90 o                         
   3  -5   0          5.17          8.05         2.18 o                         
   4  -5   0          6.02          7.92         1.64 o                         
   5  -5   0          2.55          3.33         1.12 o                         
   6  -5   0          0.67         -0.31         0.89 o                         
   0  -4   0         99.67         91.68         6.16 o                         
   1  -4   0         81.99         74.08         4.52 o                         
   2  -4   0        174.34        167.23         4.97 o                         
   3  -4   0         31.92         33.84         4.06 o                         
   4  -4   0          8.41          9.56         1.62 o                         
   5  -4   0          1.13          1.54         0.66 o                         
   6  -4   0          0.21         -0.33         0.93 o                         
   1  -3   0         13.88         11.97         0.82 o                         
   2  -3   0        135.32        138.13         3.61 o                         
   3  -3   0         39.33         43.38         3.02 o                         
   4  -3   0          5.67          7.59         1.31 o                         
   5  -3   0         31.47         37.70         3.75 o                         
   6  -3   0          0.09         -0.16         0.78 o                         
   0  -2   0        439.08        394.19        12.48 o                         
   1  -2   0       1510.45       1535.38        18.08 o                         
   2  -2   0        274.39        280.92         5.37 o                         
   3  -2   0        145.60        170.01         3.82 o                         
   4  -2   0         22.58         21.41         2.25 o                         
   5  -2   0         12.27         12.63         1.65 o                         
   6  -2   0         10.59         10.55         1.61 o                         
   7  -2   0          0.34         -0.30         0.65 o                         
   1  -1   0       1583.71       1490.66        22.73 o                         
   2  -1   0        208.09        215.25         3.72 o                         
   3  -1   0         53.16         50.11         1.68 o                         
   4  -1   0         11.41         12.26         1.41 o                         
   5  -1   0          4.84          5.35         0.96 o                         
   6  -1   0          5.81          9.10         2.67 o                         
   7  -1   0          2.80          1.78         1.43 o                         
   1   0   0         47.84         41.54         0.97 o                         
   2   0   0        240.27        227.79         5.94 o                         
   3   0   0          7.09          8.17         0.61 o                         
   4   0   0          0.19          0.09         0.21 o                         
   5   0   0          7.72          7.90         1.11 o                         
   6   0   0          0.74          0.54         0.68 o                         
   7   0   0          1.35          2.31         1.57 o                         
   1   1   0       1583.03       1582.05        32.05 o                         
   2   1   0        208.27        200.66         6.75 o                         
   3   1   0         53.09         51.21         1.42 o                         
   4   1   0         11.40         10.01         0.63 o                         
   5   1   0          4.86          4.87         0.82 o                         
   6   1   0          5.82          6.67         2.34 o                         
   7   1   0          2.81          1.49         1.18 o                         
   0   2   0        440.30        397.20         6.66 o                         
   1   2   0       1510.97       1564.16        20.48 o                         
   2   2   0        274.55        277.56         4.82 o                         
   3   2   0        145.47        168.95         2.82 o                         
   4   2   0         22.61         22.33         1.27 o                         
   5   2   0         12.30          9.21         2.09 o                         
   6   2   0         10.58         11.21         2.98 o                         
   7   2   0          0.34         -1.05         1.05 o                         
   1   3   0         13.83         11.81         0.86 o                         
   2   3   0        135.24        139.61         3.69 o                         
   3   3   0         39.36         41.11         1.29 o                         
   4   3   0          5.66          6.16         0.48 o                         
   5   3   0         31.50         34.34         3.15 o                         
   6   3   0          0.09         -0.78         0.84 o                         
   7   3   0          4.06          6.43         2.46 o                         
   0   4   0         99.62         96.91         4.48 o                         
   1   4   0         81.95         75.84         2.25 o                         
   2   4   0        174.45        174.31         5.41 o                         
   3   4   0         31.89         34.35         1.32 o                         
   4   4   0          8.40          8.56         0.69 o                         
   5   4   0          1.14          1.78         0.71 o                         
   6   4   0          0.21         -1.08         1.08 o                         
   1   5   0         64.46         59.76         3.18 o                         
   2   5   0         21.85         24.77         2.38 o                         
   3   5   0          5.20          5.83         0.70 o                         
   4   5   0          6.03          6.65         1.03 o                         
   5   5   0          2.55          4.01         1.88 o                         
   0   6   0          5.81          5.43         0.95 o                         
   1   6   0          8.09          9.86         0.87 o                         
   2   6   0         15.57         12.66         0.93 o                         
   3   6   0          4.20          5.91         1.15 o                         
   4   6   0          0.42          0.54         0.71 o                         
   5   6   0          2.95          1.98         1.32 o                         
   1   7   0          8.44          7.64         0.91 o                         
   2   7   0         22.75         25.19         2.86 o                         
   3   7   0          1.71          1.97         0.80 o                         
   4   7   0          0.42          0.21         0.58 o                         
   5   7   0          0.95          1.46         1.48 o                         
   0   8   0         27.06         23.11         2.64 o                         
   1   8   0          0.58          0.99         0.59 o                         
   2   8   0          0.80          0.04         0.47 o                         
   3   8   0          2.37          3.31         1.01 o                         
   4   8   0          0.62          0.68         1.21 o                         
   1   9   0          1.31          1.56         1.17 o                         
   2   9   0          0.21          0.16         0.49 o                         
   3   9   0          0.33         -0.67         1.33 o                         
  -1  -9   1          1.30         -0.18         0.56 o                         
   0  -9   1          1.24          4.43         2.11 o                         
   1  -9   1          3.33          2.58         2.00 o                         
  -3  -8   1          0.14          0.96         1.01 o                         
  -2  -8   1          5.90          5.98         2.34 o                         
  -1  -8   1          8.09          6.96         2.67 o                         
   0  -8   1          1.97          2.18         1.16 o                         
   1  -8   1          5.42          5.27         1.56 o                         
   2  -8   1          0.71          2.06         1.65 o                         
   3  -8   1          0.29          1.32         1.88 o                         
   4  -8   1          1.23          4.62         3.55 o                         
  -5  -7   1          0.74          0.31         0.46 o                         
  -4  -7   1          2.70          2.20         1.58 o                         
  -3  -7   1          2.37          2.71         1.65 o                         
  -2  -7   1          0.47          0.04         0.46 o                         
  -1  -7   1         39.76         48.46         6.22 o                         
   0  -7   1          6.74          7.55         1.71 o                         
   1  -7   1         15.81         13.97         2.34 o                         
   2  -7   1          8.84         10.59         2.93 o                         
   3  -7   1          0.09         -0.34         0.90 o                         
   4  -7   1          5.07          6.46         3.66 o                         
   5  -7   1          1.38          0.60         0.65 o                         
  -6  -6   1          0.11          1.53         1.15 o                         
  -5  -6   1          0.18         -0.43         0.43 o                         
  -4  -6   1          6.73         10.72         4.14 o                         
  -3  -6   1          3.86          4.67         1.85 o                         
  -2  -6   1          5.12          4.65         1.84 o                         
  -1  -6   1          1.21          1.49         1.18 o                         
   0  -6   1         18.06         18.96         2.42 o                         
   1  -6   1         11.17         12.01         1.94 o                         
   2  -6   1         40.85         51.95         5.98 o                         
   3  -6   1          8.15          8.40         2.39 o                         
   4  -6   1          0.56         -0.27         0.45 o                         
   5  -6   1          0.79          1.05         1.71 o                         
   6  -6   1          1.32          0.04         0.65 o                         
  -6  -5   1          0.38          1.68         1.09 o                         
  -5  -5   1          0.38          0.90         0.54 o                         
  -4  -5   1         12.42         14.65         2.21 o                         
  -3  -5   1          2.78          5.80         1.89 o                         
  -2  -5   1         10.84         11.92         2.61 o                         
  -1  -5   1         58.15         59.04         5.61 o                         
   0  -5   1         32.61         32.83         2.85 o                         
   1  -5   1         28.78         25.84         2.49 o                         
   2  -5   1         53.28         56.10         5.62 o                         
   3  -5   1         34.46         38.96         4.77 o                         
   4  -5   1          2.58          4.02         1.14 o                         
   5  -5   1          0.78          1.32         1.16 o                         
   6  -5   1          0.41          0.47         0.47 o                         
  -6  -4   1          1.88          0.96         0.65 o                         
  -5  -4   1          8.71          9.31         1.61 o                         
  -4  -4   1         38.98         47.14         3.60 o                         
  -3  -4   1         14.83         16.29         2.86 o                         
  -2  -4   1         64.16         73.30         3.10 o                         
  -1  -4   1         11.31         11.36         1.02 o                         
   0  -4   1         27.04         26.81         2.26 o                         
   1  -4   1        215.82        204.12         7.04 o                         
   2  -4   1          5.71          8.46         1.92 o                         
   3  -4   1         20.27         22.62         2.37 o                         
   4  -4   1         17.73         20.85         2.44 o                         
   5  -4   1          0.08          0.21         0.46 o                         
   6  -4   1          2.10          0.93         0.56 o                         
  -6  -3   1         11.16          8.76         1.51 o                         
  -5  -3   1          3.98          6.24         1.91 o                         
  -4  -3   1         45.15         55.03         3.60 o                         
  -3  -3   1         21.17         20.67         2.03 o                         
  -2  -3   1        353.81        395.08         7.31 o                         
  -1  -3   1        247.72        240.08         5.90 o                         
   0  -3   1         71.73         61.64         3.06 o                         
   1  -3   1         69.99         60.18         2.97 o                         
   2  -3   1         67.77         75.40         2.51 o                         
   3  -3   1         99.13        103.78         7.63 o                         
   4  -3   1          2.25          0.90         0.51 o                         
   5  -3   1          5.64          7.33         1.37 o                         
   6  -3   1          2.53          3.23         1.53 o                         
  -7  -2   1          2.53          2.45         1.82 o                         
  -6  -2   1          0.81          0.34         1.06 o                         
  -5  -2   1         41.67         48.05         3.19 o                         
  -4  -2   1         25.86         28.04         2.77 o                         
  -3  -2   1         48.76         55.69         2.03 o                         
  -2  -2   1        131.78        137.70         3.48 o                         
  -1  -2   1        276.09        272.87         4.84 o                         
   0  -2   1        969.17        875.64        11.85 o                         
   1  -2   1         23.62         21.92         1.16 o                         
   2  -2   1         98.43         90.69         2.35 o                         
   3  -2   1         10.90         12.36         0.82 o                         
   4  -2   1         66.91         74.24         3.84 o                         
   5  -2   1         12.69         15.48         1.83 o                         
   6  -2   1          8.37          9.34         2.44 o                         
   7  -2   1          1.65          1.65         1.24 o                         
  -7  -1   1          0.05          2.13         1.24 o                         
  -6  -1   1          3.48          4.38         1.05 o                         
  -5  -1   1         10.57         13.79         2.13 o                         
  -4  -1   1          5.41          5.11         0.72 o                         
  -3  -1   1          1.72          2.70         0.37 o                         
  -2  -1   1        155.44        162.93         4.10 o                         
  -1  -1   1        217.91        191.27         3.41 o                         
   0  -1   1       1586.02       1454.61        37.28 o                         
   1  -1   1       2670.16       2692.91        52.42 o                         
   2  -1   1        379.88        352.56         4.82 o                         
   3  -1   1        292.03        296.77         5.01 o                         
   4  -1   1         16.67         15.71         1.28 o                         
   5  -1   1          8.33          8.43         1.21 o                         
   6  -1   1          0.56          0.85         0.85 o                         
   7  -1   1          1.58          1.50         1.14 o                         
  -7   0   1          2.21          1.55         1.47 o                         
  -6   0   1          4.31          3.64         1.77 o                         
  -5   0   1          2.31          0.84         0.99 o                         
  -4   0   1         16.21         14.97         1.29 o                         
  -3   0   1        255.60        232.48         8.75 o                         
  -2   0   1         94.85         81.98         1.89 o                         
  -1   0   1       3274.86       3520.11        85.42 o                         
   1   0   1       2359.94       2218.97        24.07 o                         
   2   0   1          0.22          0.56         0.13 o                         
   3   0   1         35.83         34.10         1.10 o                         
   4   0   1          0.61          1.03         0.28 o                         
   5   0   1          3.64          4.23         0.75 o                         
   6   0   1          0.18         -0.55         0.67 o                         
   7   0   1          0.49          0.00         0.77 o                         
  -7   1   1          0.05          0.54         0.47 o                         
  -6   1   1          3.47          2.74         1.52 o                         
  -5   1   1         10.57         12.18         1.44 o                         
  -4   1   1          5.44          5.81         0.64 o                         
  -3   1   1          1.73          2.71         0.30 o                         
  -2   1   1        155.23        152.19         5.24 o                         
  -1   1   1        217.92        200.13         4.46 o                         
   0   1   1       1585.12       1877.03        47.02 o                         
   1   1   1       2669.53       2596.28        27.43 o                         
   2   1   1        380.05        336.58         8.87 o                         
   3   1   1        292.10        311.68         5.45 o                         
   4   1   1         16.68         12.33         1.46 o                         
   5   1   1          8.35          5.65         1.29 o                         
   6   1   1          0.56          0.01         0.30 o                         
   7   1   1          1.58          1.36         1.11 o                         
  -7   2   1          2.52          1.58         1.57 o                         
  -6   2   1          0.80          1.75         1.03 o                         
  -5   2   1         41.74         39.44         6.85 o                         
  -4   2   1         25.83         22.08         2.27 o                         
  -3   2   1         48.77         51.61         2.27 o                         
  -2   2   1        131.89        139.67         3.59 o                         
  -1   2   1        276.10        285.87         4.62 o                         
   0   2   1        968.05        912.39        12.26 o                         
   1   2   1         23.78         21.76         0.98 o                         
   2   2   1         98.47         90.17         1.55 o                         
   3   2   1         10.90         11.81         0.58 o                         
   4   2   1         66.84         71.08         3.80 o                         
   5   2   1         12.70          7.24         2.79 o                         
   6   2   1          8.38          9.94         2.78 o                         
   7   2   1          1.65          2.61         1.56 o                         
  -6   3   1         11.14         11.14         3.05 o                         
  -5   3   1          3.98          5.99         1.29 o                         
  -4   3   1         45.23         46.73         1.69 o                         
  -3   3   1         21.16         18.94         1.16 o                         
  -2   3   1        353.62        401.75         6.83 o                         
  -1   3   1        247.82        241.73         5.33 o                         
   0   3   1         71.90         64.28         1.87 o                         
   1   3   1         70.10         57.84         2.00 o                         
   2   3   1         67.78         58.76         3.59 o                         
   3   3   1         99.23        105.39         3.68 o                         
   4   3   1          2.24          1.79         0.26 o                         
   5   3   1          5.66          7.35         1.08 o                         
   6   3   1          2.52          2.22         1.35 o                         
   7   3   1          0.10         -0.62         0.79 o                         
  -6   4   1          1.88          1.97         1.80 o                         
  -5   4   1          8.70          8.31         1.76 o                         
  -4   4   1         38.95         38.03         1.59 o                         
  -3   4   1         14.84         15.24         1.37 o                         
  -2   4   1         64.19         70.79         2.83 o                         
  -1   4   1         11.27         11.83         1.00 o                         
   0   4   1         26.96         28.78         1.09 o                         
   1   4   1        215.59        198.48         5.49 o                         
   2   4   1          5.69          6.59         0.88 o                         
   3   4   1         20.30         22.73         1.09 o                         
   4   4   1         17.73         18.09         0.95 o                         
   5   4   1          0.08         -0.07         0.35 o                         
   6   4   1          2.11          2.96         1.59 o                         
  -5   5   1          0.38         -1.23         1.23 o                         
  -4   5   1         12.39         11.76         2.84 o                         
  -3   5   1          2.79          2.01         0.55 o                         
  -2   5   1         10.88         10.23         1.30 o                         
  -1   5   1         58.07         62.64         3.47 o                         
   0   5   1         32.58         35.00         1.56 o                         
   1   5   1         28.75         29.06         1.32 o                         
   2   5   1         53.28         58.88         3.76 o                         
   3   5   1         34.43         33.39         2.40 o                         
   4   5   1          2.58          3.38         0.71 o                         
   5   5   1          0.78          1.10         0.42 o                         
  -5   6   1          0.18          0.25         0.93 o                         
  -4   6   1          6.74          5.07         2.18 o                         
  -3   6   1          3.86          3.24         0.86 o                         
  -2   6   1          5.13          4.53         0.55 o                         
  -1   6   1          1.21          1.23         0.32 o                         
   0   6   1         18.02         19.25         1.31 o                         
   1   6   1         11.14         11.63         0.98 o                         
   2   6   1         40.85         51.25         3.85 o                         
   3   6   1          8.14          9.77         1.59 o                         
   4   6   1          0.56          0.18         0.31 o                         
   5   6   1          0.79          1.00         0.52 o                         
  -5   7   1          0.74          1.57         1.29 o                         
  -4   7   1          2.70          2.25         1.64 o                         
  -3   7   1          2.38          3.21         1.12 o                         
  -2   7   1          0.47          1.08         0.53 o                         
  -1   7   1         39.75         37.55         3.55 o                         
   0   7   1          6.74          8.10         0.91 o                         
   1   7   1         15.82         15.63         1.30 o                         
   2   7   1          8.86         10.36         1.62 o                         
   3   7   1          0.09          0.39         0.57 o                         
   4   7   1          5.07          4.08         1.04 o                         
   5   7   1          1.38          1.27         1.53 o                         
  -4   8   1          0.30          2.65         1.73 o                         
  -3   8   1          0.14         -0.80         1.05 o                         
  -2   8   1          5.89          4.91         1.38 o                         
  -1   8   1          8.07          9.34         1.64 o                         
   0   8   1          1.97          1.93         0.80 o                         
   1   8   1          5.42          3.85         1.14 o                         
   2   8   1          0.71         -0.46         0.53 o                         
   3   8   1          0.28         -0.49         0.49 o                         
   4   8   1          1.24          1.40         0.88 o                         
  -3   9   1          1.28         -2.61         2.61 o                         
  -1   9   1          1.30          1.69         1.18 o                         
   0   9   1          1.24          0.89         0.96 o                         
   1   9   1          3.33          3.75         2.63 o                         
   2   9   1          2.15          0.81         1.13 o                         
   3   9   1          1.33          0.30         1.07 o                         
  -1  -9   2          1.83          3.19         1.92 o                         
   0  -9   2          2.14          3.25         1.84 o                         
   1  -9   2          1.28          2.27         1.57 o                         
  -3  -8   2          0.10         -1.13         1.13 o                         
  -2  -8   2          1.23          0.06         0.42 o                         
  -1  -8   2          4.39          6.91         2.61 o                         
   0  -8   2          1.12          2.25         1.18 o                         
   1  -8   2          1.94          1.99         0.82 o                         
   2  -8   2          1.25          1.11         1.04 o                         
   3  -8   2          0.14          1.65         1.28 o                         
   4  -8   2          1.15          6.50         3.78 o                         
  -5  -7   2          0.47          0.95         1.01 o                         
  -4  -7   2          1.14          1.60         1.24 o                         
  -3  -7   2          4.16          6.94         2.50 o                         
  -2  -7   2         15.05         16.41         3.75 o                         
  -1  -7   2          8.09          7.42         2.44 o                         
   0  -7   2          2.54          2.37         1.40 o                         
   1  -7   2         14.17         14.33         2.33 o                         
   2  -7   2          5.10          3.89         3.53 o                         
   3  -7   2          0.38         -0.08         0.39 o                         
   4  -7   2          0.36          0.20         1.82 o                         
   5  -7   2          1.36          0.82         0.72 o                         
  -6  -6   2          1.81          0.46         0.68 o                         
  -5  -6   2          2.38          2.75         1.03 o                         
  -4  -6   2          1.35          4.39         1.84 o                         
  -3  -6   2          4.12          2.58         1.44 o                         
  -2  -6   2         20.04         27.14         4.35 o                         
  -1  -6   2         64.61         66.86         6.78 o                         
   0  -6   2          5.91          5.07         1.27 o                         
   1  -6   2         33.52         32.21         3.14 o                         
   2  -6   2         11.28         11.26         1.84 o                         
   3  -6   2          2.38          0.89         0.89 o                         
   4  -6   2          1.58          1.19         0.74 o                         
   5  -6   2          0.30         -0.10         0.56 o                         
   6  -6   2          1.16          2.88         1.79 o                         
  -6  -5   2          3.76          3.87         1.80 o                         
  -5  -5   2          2.61          2.77         0.97 o                         
  -4  -5   2         17.83         24.65         3.07 o                         
  -3  -5   2          5.56          5.57         1.89 o                         
  -2  -5   2          0.28          0.46         0.52 o                         
  -1  -5   2          0.32          0.24         0.23 o                         
   0  -5   2          1.79          1.34         0.65 o                         
   1  -5   2         19.10         16.27         2.13 o                         
   2  -5   2         11.14          8.71         1.47 o                         
   3  -5   2        110.93        120.34         8.83 o                         
   4  -5   2          3.09          2.37         0.90 o                         
   5  -5   2          0.86          0.81         0.64 o                         
   6  -5   2          0.25          0.89         0.95 o                         
  -6  -4   2          2.61          2.62         1.22 o                         
  -5  -4   2          5.82          6.39         1.30 o                         
  -4  -4   2         41.85         52.61         3.73 o                         
  -3  -4   2         53.90         54.11         5.41 o                         
  -2  -4   2         26.98         30.77         1.98 o                         
  -1  -4   2        307.76        335.81         6.42 o                         
   0  -4   2         66.48         63.42         3.60 o                         
   1  -4   2         48.50         43.03         2.87 o                         
   2  -4   2         62.59         71.05         3.84 o                         
   3  -4   2         21.25         21.05         2.38 o                         
   4  -4   2         33.31         40.18         3.55 o                         
   5  -4   2          1.44          0.94         0.57 o                         
   6  -4   2          0.61         -0.47         0.68 o                         
  -6  -3   2          2.49          1.74         1.02 o                         
  -5  -3   2         26.97         28.57         2.55 o                         
  -4  -3   2         83.36        100.53         4.89 o                         
  -3  -3   2         92.22         98.89         7.71 o                         
  -2  -3   2         37.53         41.99         1.95 o                         
  -1  -3   2        137.83        141.30         3.44 o                         
   0  -3   2         24.91         27.87         1.11 o                         
   1  -3   2        121.15        110.36         4.25 o                         
   2  -3   2        272.45        295.31         6.67 o                         
   3  -3   2          5.31          5.52         0.91 o                         
   4  -3   2         15.44         19.88         2.23 o                         
   5  -3   2          7.18          8.44         2.14 o                         
   6  -3   2          2.08          0.23         0.49 o                         
   7  -3   2          1.60         -1.06         1.06 o                         
  -7  -2   2          0.52          1.95         1.85 o                         
  -6  -2   2         10.51         10.93         2.25 o                         
  -5  -2   2          9.21         12.71         1.58 o                         
  -4  -2   2         24.97         24.40         1.63 o                         
  -3  -2   2         29.80         27.84         2.05 o                         
  -2  -2   2        118.05        124.50         3.39 o                         
  -1  -2   2        236.68        220.88         4.33 o                         
   0  -2   2        392.18        392.42         6.80 o                         
   1  -2   2       2252.45       2391.63        34.93 o                         
   2  -2   2        150.51        159.45         4.44 o                         
   3  -2   2         32.68         29.58         1.81 o                         
   4  -2   2          6.82          7.23         1.18 o                         
   5  -2   2          6.35          8.54         1.43 o                         
   6  -2   2          1.71          1.94         0.94 o                         
   7  -2   2          0.12          0.41         0.30 o                         
  -7  -1   2          0.04         -1.64         1.64 o                         
  -6  -1   2         28.20         33.12         5.53 o                         
  -5  -1   2          8.33          8.22         1.34 o                         
  -4  -1   2          0.99          1.06         0.34 o                         
  -3  -1   2         25.22         22.60         0.97 o                         
  -2  -1   2        273.33        271.91         4.35 o                         
  -1  -1   2         15.47         12.96         0.89 o                         
   0  -1   2       1355.68       1334.69        95.84 o                         
   1  -1   2       1429.46       1412.55        20.85 o                         
   2  -1   2        135.88        128.48         2.08 o                         
   3  -1   2         84.16         85.56         1.92 o                         
   4  -1   2          5.70          7.34         1.70 o                         
   5  -1   2          1.28          1.68         0.58 o                         
   6  -1   2          8.30          8.11         2.32 o                         
   7  -1   2          0.15         -1.37         1.37 o                         
  -7   0   2          2.25          1.46         1.29 o                         
  -6   0   2          0.08          0.42         1.17 o                         
  -5   0   2         45.47         40.23         3.63 o                         
  -4   0   2         13.89         11.87         0.74 o                         
  -3   0   2          2.11          2.02         0.29 o                         
  -2   0   2        230.06        208.29         4.03 o                         
  -1   0   2         94.55         88.81         4.08 o                         
   0   0   2         40.36         31.99         2.91 o                         
   1   0   2         97.11         84.97         4.07 o                         
   2   0   2         77.82         76.80         1.66 o                         
   3   0   2          1.34          0.81         0.16 o                         
   4   0   2         96.16         92.64         5.50 o                         
   5   0   2          0.17         -0.60         0.60 o                         
   6   0   2          0.49         -0.63         0.70 o                         
   7   0   2          1.89          1.57         1.10 o                         
  -7   1   2          0.04          0.40         0.70 o                         
  -6   1   2         28.17         30.14         5.03 o                         
  -5   1   2          8.34          7.43         1.26 o                         
  -4   1   2          1.01          0.60         0.23 o                         
  -3   1   2         25.19         21.36         1.24 o                         
  -2   1   2        273.54        267.60         8.01 o                         
  -1   1   2         15.47         13.25         0.97 o                         
   0   1   2       1355.74       1420.49       109.86 o                         
   1   1   2       1429.30       1347.96        27.83 o                         
   2   1   2        136.03        122.33         4.43 o                         
   3   1   2         84.05         85.42         1.76 o                         
   4   1   2          5.74          4.58         0.46 o                         
   5   1   2          1.28          0.73         0.52 o                         
   6   1   2          8.31         11.99         2.88 o                         
   7   1   2          0.16         -0.97         0.97 o                         
  -7   2   2          0.51          0.84         0.93 o                         
  -6   2   2         10.50          8.53         2.58 o                         
  -5   2   2          9.20          9.92         1.48 o                         
  -4   2   2         24.99         22.36         1.14 o                         
  -3   2   2         29.85         30.14         1.82 o                         
  -2   2   2        118.09        120.27         4.35 o                         
  -1   2   2        236.52        236.35        12.27 o                         
   0   2   2        392.29        401.52        16.14 o                         
   1   2   2       2251.24       2380.82        27.28 o                         
   2   2   2        150.52        144.84         3.46 o                         
   3   2   2         32.75         25.32         1.48 o                         
   4   2   2          6.85          5.70         0.59 o                         
   5   2   2          6.35          7.37         0.90 o                         
   6   2   2          1.70          1.40         1.10 o                         
   7   2   2          0.12          0.58         0.75 o                         
  -6   3   2          2.51          3.20         1.61 o                         
  -5   3   2         26.97         27.93         2.82 o                         
  -4   3   2         83.39         87.91         3.76 o                         
  -3   3   2         92.21        100.73         6.42 o                         
  -2   3   2         37.63         41.39         2.38 o                         
  -1   3   2        137.91        143.37         5.55 o                         
   0   3   2         24.93         30.99         1.85 o                         
   1   3   2        121.10        108.71         2.67 o                         
   2   3   2        272.08        272.13         5.53 o                         
   3   3   2          5.31          5.20         0.57 o                         
   4   3   2         15.40         15.82         1.34 o                         
   5   3   2          7.17          9.47         1.22 o                         
   6   3   2          2.09          3.25         1.57 o                         
   7   3   2          1.60          3.94         1.90 o                         
  -6   4   2          2.61          4.08         2.11 o                         
  -5   4   2          5.81          5.09         1.42 o                         
  -4   4   2         41.83         39.96         3.77 o                         
  -3   4   2         53.90         50.01         7.77 o                         
  -2   4   2         27.01         27.11         2.67 o                         
  -1   4   2        307.66        330.56        12.84 o                         
   0   4   2         66.57         62.25         3.05 o                         
   1   4   2         48.43         43.44         1.80 o                         
   2   4   2         62.72         68.07         2.72 o                         
   3   4   2         21.26         18.69         1.40 o                         
   4   4   2         33.28         32.14         3.43 o                         
   5   4   2          1.44          0.89         0.55 o                         
   6   4   2          0.60         -0.99         1.09 o                         
  -5   5   2          2.61          3.69         1.77 o                         
  -4   5   2         17.83         16.57         3.57 o                         
  -3   5   2          5.57          2.70         1.16 o                         
  -2   5   2          0.27          0.21         0.87 o                         
  -1   5   2          0.32         -0.08         0.18 o                         
   0   5   2          1.79          1.36         0.64 o                         
   1   5   2         19.13         16.81         1.53 o                         
   2   5   2         11.14          9.77         1.07 o                         
   3   5   2        110.90        113.68         7.93 o                         
   4   5   2          3.09          2.32         0.69 o                         
   5   5   2          0.85         -0.12         0.46 o                         
  -5   6   2          2.38          2.72         1.66 o                         
  -4   6   2          1.36          1.63         1.38 o                         
  -3   6   2          4.11          2.28         1.51 o                         
  -2   6   2         20.07         25.65         4.60 o                         
  -1   6   2         64.70         67.47         2.78 o                         
   0   6   2          5.90          6.37         1.00 o                         
   1   6   2         33.57         35.02         2.50 o                         
   2   6   2         11.26         10.44         1.46 o                         
   3   6   2          2.38          1.36         0.37 o                         
   4   6   2          1.58          2.34         0.88 o                         
   5   6   2          0.30         -0.64         0.64 o                         
  -5   7   2          0.47          0.19         0.62 o                         
  -4   7   2          1.14          2.56         1.85 o                         
  -3   7   2          4.17          4.12         2.00 o                         
  -2   7   2         15.06         11.19         1.26 o                         
  -1   7   2          8.08          6.63         1.67 o                         
   0   7   2          2.55          2.23         0.71 o                         
   1   7   2         14.16         15.61         1.86 o                         
   2   7   2          5.09          4.60         1.08 o                         
   3   7   2          0.38         -0.44         0.44 o                         
   4   7   2          0.36          0.47         0.48 o                         
   5   7   2          1.36          3.16         1.71 o                         
  -4   8   2          0.80          0.81         1.05 o                         
  -3   8   2          0.10          1.09         0.87 o                         
  -2   8   2          1.23          0.19         0.95 o                         
  -1   8   2          4.39          4.70         2.24 o                         
   0   8   2          1.11         -0.01         0.54 o                         
   1   8   2          1.95          2.00         0.72 o                         
   2   8   2          1.25          0.07         0.35 o                         
   3   8   2          0.14         -0.29         0.59 o                         
   4   8   2          1.15          3.46         2.06 o                         
  -1   9   2          1.83          1.92         2.31 o                         
   0   9   2          2.13          2.73         1.89 o                         
   1   9   2          1.28          2.20         2.92 o                         
   2   9   2          0.13         -0.12         0.73 o                         
   3   9   2          0.90          1.65         0.89 o                         
  -1  -9   3          1.37          2.15         1.51 o                         
   0  -9   3          0.44         -0.01         0.36 o                         
   1  -9   3          0.79          0.77         1.01 o                         
  -3  -8   3          1.66          2.05         1.43 o                         
  -2  -8   3          2.50          2.91         1.64 o                         
  -1  -8   3          4.14          5.31         2.18 o                         
   0  -8   3          2.40          1.62         1.13 o                         
   1  -8   3          0.04         -0.18         0.48 o                         
   2  -8   3          2.06          3.42         1.62 o                         
   3  -8   3          0.42         -0.98         1.01 o                         
  -4  -7   3          1.72          2.38         1.36 o                         
  -3  -7   3          0.36          0.21         0.91 o                         
  -2  -7   3          8.80         10.60         2.98 o                         
  -1  -7   3          5.49          6.46         2.44 o                         
   0  -7   3         16.58         14.84         3.36 o                         
   1  -7   3          5.26          3.29         1.65 o                         
   2  -7   3          3.15          3.52         1.13 o                         
   3  -7   3          1.45          2.37         1.92 o                         
   4  -7   3          0.72          1.99         1.01 o                         
   5  -7   3          0.23         -0.76         0.76 o                         
  -6  -6   3          0.10         -1.14         1.14 o                         
  -5  -6   3          1.50          1.01         0.96 o                         
  -4  -6   3          0.14          0.68         0.45 o                         
  -3  -6   3          5.42          8.76         2.50 o                         
  -2  -6   3         11.11         12.05         2.86 o                         
  -1  -6   3         36.94         39.06         5.11 o                         
   0  -6   3          0.57          1.25         0.98 o                         
   1  -6   3          1.53          0.73         0.51 o                         
   2  -6   3         21.47         19.55         2.45 o                         
   3  -6   3          1.39          0.53         0.64 o                         
   4  -6   3          3.66          4.98         1.57 o                         
   5  -6   3          0.36          0.48         1.06 o                         
   6  -6   3          0.08          2.80         1.87 o                         
  -6  -5   3          2.47          2.56         1.40 o                         
  -5  -5   3          1.89          2.28         0.81 o                         
  -4  -5   3          3.35          6.54         1.43 o                         
  -3  -5   3         67.62         77.69         7.23 o                         
  -2  -5   3          0.37          1.63         0.97 o                         
  -1  -5   3          2.85          3.84         0.66 o                         
   0  -5   3         77.64         90.81         6.95 o                         
   1  -5   3         29.82         33.05         2.87 o                         
   2  -5   3        174.28        186.74         7.41 o                         
   3  -5   3         11.36         13.32         2.15 o                         
   4  -5   3          8.84          9.88         1.99 o                         
   5  -5   3          1.00          1.82         0.89 o                         
   6  -5   3          1.18          0.44         0.77 o                         
  -6  -4   3          4.36          3.11         1.48 o                         
  -5  -4   3          4.67          4.74         1.08 o                         
  -4  -4   3         31.94         44.00         3.28 o                         
  -3  -4   3         21.56         29.59         4.06 o                         
  -2  -4   3          0.56          0.38         0.24 o                         
  -1  -4   3          4.84          4.65         0.59 o                         
   0  -4   3        113.96        127.67         3.38 o                         
   1  -4   3          8.46          8.51         1.27 o                         
   2  -4   3         11.28          9.59         1.11 o                         
   3  -4   3         80.92         85.64         5.02 o                         
   4  -4   3          2.98          3.14         0.99 o                         
   5  -4   3          3.39          4.07         1.29 o                         
   6  -4   3          0.15          0.12         0.46 o                         
  -6  -3   3          2.12          1.59         1.03 o                         
  -5  -3   3          2.80          3.58         0.84 o                         
  -4  -3   3         17.03         16.72         2.14 o                         
  -3  -3   3        133.35        154.36         9.17 o                         
  -2  -3   3         35.67         44.18         2.11 o                         
  -1  -3   3         13.22         13.66         0.99 o                         
   0  -3   3        140.72        141.86         3.51 o                         
   1  -3   3        460.33        481.05        15.82 o                         
   2  -3   3        592.16        612.92        10.10 o                         
   3  -3   3         23.59         23.67         1.95 o                         
   4  -3   3         52.92         63.31         4.30 o                         
   5  -3   3          3.40          4.56         1.21 o                         
   6  -3   3          0.89          1.44         1.14 o                         
   7  -3   3          0.11         -2.04         2.04 o                         
  -6  -2   3          4.57          3.42         1.29 o                         
  -5  -2   3          9.49         11.31         1.79 o                         
  -4  -2   3          5.25          4.92         0.70 o                         
  -3  -2   3        129.58        120.02         4.46 o                         
  -2  -2   3         86.48        108.79         2.86 o                         
  -1  -2   3         67.42         67.77         2.59 o                         
   0  -2   3        104.97        102.06         3.90 o                         
   1  -2   3        136.63        142.66         4.41 o                         
   2  -2   3        292.76        294.69        10.59 o                         
   3  -2   3         62.41         67.56         3.07 o                         
   4  -2   3         17.21         22.18         2.24 o                         
   5  -2   3          6.54          7.20         1.49 o                         
   6  -2   3          1.58          1.21         1.01 o                         
   7  -2   3          0.61         -0.14         0.40 o                         
  -7  -1   3          0.81          1.95         1.83 o                         
  -6  -1   3          5.23          4.78         1.23 o                         
  -5  -1   3         33.50         34.30         2.84 o                         
  -4  -1   3          2.35          3.03         0.57 o                         
  -3  -1   3         15.05         15.14         0.81 o                         
  -2  -1   3         94.53         73.91         8.14 o                         
  -1  -1   3        172.26        168.04         4.06 o                         
   0  -1   3       1409.28       1416.99        21.41 o                         
   1  -1   3        439.90        406.46        10.22 o                         
   2  -1   3        197.20        178.81         5.82 o                         
   3  -1   3         53.77         54.71         2.14 o                         
   4  -1   3         12.88         14.42         1.39 o                         
   5  -1   3          9.48          8.08         2.22 o                         
   6  -1   3          0.18         -0.73         0.73 o                         
   7  -1   3          0.88          0.42         0.60 o                         
  -7   0   3          0.90          2.96         1.92 o                         
  -6   0   3         17.47         20.33         2.36 o                         
  -5   0   3        121.35        133.57         7.12 o                         
  -4   0   3        109.53        113.98         7.76 o                         
  -3   0   3        138.77        140.04         8.96 o                         
  -2   0   3          5.40          5.99         0.75 o                         
  -1   0   3        264.69        235.04        15.60 o                         
   0   0   3         18.32         15.10         0.58 o                         
   1   0   3          0.30          0.16         0.07 o                         
   2   0   3          6.35          5.51         0.32 o                         
   3   0   3         20.11         19.50         1.07 o                         
   4   0   3          1.76          1.06         0.33 o                         
   5   0   3          2.22          1.55         0.81 o                         
   6   0   3          0.69          1.17         0.89 o                         
   7   0   3          0.28         -0.85         0.85 o                         
  -7   1   3          0.81         -0.22         0.60 o                         
  -6   1   3          5.22          5.12         1.11 o                         
  -5   1   3         33.46         36.42         2.76 o                         
  -4   1   3          2.35          2.49         0.43 o                         
  -3   1   3         15.01         14.97         1.14 o                         
  -2   1   3         94.59         83.44         2.80 o                         
  -1   1   3        172.31        169.36         4.12 o                         
   0   1   3       1410.05       1418.00        32.08 o                         
   1   1   3        440.21        404.22         9.88 o                         
   2   1   3        197.19        178.31         5.17 o                         
   3   1   3         53.77         50.38         2.14 o                         
   4   1   3         12.86         11.72         2.16 o                         
   5   1   3          9.48         10.46         1.45 o                         
   6   1   3          0.18          0.17         0.42 o                         
   7   1   3          0.87          1.79         1.26 o                         
  -6   2   3          4.55          4.96         2.14 o                         
  -5   2   3          9.52          9.20         1.51 o                         
  -4   2   3          5.26          4.53         0.71 o                         
  -3   2   3        129.67        130.86        10.12 o                         
  -2   2   3         86.52        107.23         3.70 o                         
  -1   2   3         67.56         69.70         2.71 o                         
   0   2   3        104.99        109.19         5.49 o                         
   1   2   3        136.65        142.54         5.32 o                         
   2   2   3        292.63        294.30         7.79 o                         
   3   2   3         62.33         65.80         2.07 o                         
   4   2   3         17.21         15.57         1.65 o                         
   5   2   3          6.57          8.08         0.99 o                         
   6   2   3          1.58          0.22         1.50 o                         
   7   2   3          0.61          1.81         1.26 o                         
  -6   3   3          2.12          2.57         1.71 o                         
  -5   3   3          2.79          3.51         1.03 o                         
  -4   3   3         17.04         15.91         1.57 o                         
  -3   3   3        133.33        173.05        10.95 o                         
  -2   3   3         35.72         41.64         2.11 o                         
  -1   3   3         13.29         13.34         1.32 o                         
   0   3   3        140.75        147.73         4.64 o                         
   1   3   3        460.25        494.32         9.92 o                         
   2   3   3        591.70        602.58        19.00 o                         
   3   3   3         23.62         18.99         1.83 o                         
   4   3   3         52.97         51.93         5.10 o                         
   5   3   3          3.41          3.34         0.74 o                         
   6   3   3          0.89          0.89         0.62 o                         
   7   3   3          0.11         -0.50         0.73 o                         
  -6   4   3          4.35          3.02         1.80 o                         
  -5   4   3          4.67          5.58         1.52 o                         
  -4   4   3         31.91         35.14         4.62 o                         
  -3   4   3         21.59         23.63         2.50 o                         
  -2   4   3          0.57         -0.05         0.76 o                         
  -1   4   3          4.88          5.45         1.32 o                         
   0   4   3        113.91        120.66         5.09 o                         
   1   4   3          8.45          6.28         0.77 o                         
   2   4   3         11.27          9.22         1.41 o                         
   3   4   3         80.99         76.45         5.08 o                         
   4   4   3          2.98          3.17         0.76 o                         
   5   4   3          3.38          3.13         0.84 o                         
   6   4   3          0.15          0.09         1.15 o                         
  -5   5   3          1.88          2.68         1.48 o                         
  -4   5   3          3.36          4.47         1.79 o                         
  -3   5   3         67.63         63.43         6.90 o                         
  -2   5   3          0.37          0.47         0.51 o                         
  -1   5   3          2.83          1.95         1.27 o                         
   0   5   3         77.74         80.01         7.08 o                         
   1   5   3         29.83         33.36         2.25 o                         
   2   5   3        174.49        193.56         6.20 o                         
   3   5   3         11.39         11.50         1.25 o                         
   4   5   3          8.83          8.60         1.40 o                         
   5   5   3          1.00          1.22         0.67 o                         
  -5   6   3          1.51          2.95         1.78 o                         
  -4   6   3          0.14         -1.50         1.50 o                         
  -3   6   3          5.41          5.22         2.18 o                         
  -2   6   3         11.12         11.60         3.09 o                         
  -1   6   3         36.94         38.45         5.72 o                         
   0   6   3          0.58          0.93         0.47 o                         
   1   6   3          1.54          1.47         0.58 o                         
   2   6   3         21.47         20.59         2.07 o                         
   3   6   3          1.39          1.33         0.49 o                         
   4   6   3          3.66          4.82         1.21 o                         
   5   6   3          0.36         -0.29         0.64 o                         
  -5   7   3          0.73          1.03         1.15 o                         
  -4   7   3          1.72          1.47         1.28 o                         
  -3   7   3          0.35          0.98         1.06 o                         
  -2   7   3          8.81          5.03         2.31 o                         
  -1   7   3          5.49          5.04         1.00 o                         
   0   7   3         16.57         16.10         1.83 o                         
   1   7   3          5.26          3.89         0.99 o                         
   2   7   3          3.16          3.84         1.02 o                         
   3   7   3          1.44          1.95         0.85 o                         
   4   7   3          0.72          2.22         1.10 o                         
   5   7   3          0.23         -0.15         0.48 o                         
  -4   8   3          0.34          0.49         0.94 o                         
  -3   8   3          1.66          3.38         2.39 o                         
  -2   8   3          2.50          5.14         2.78 o                         
  -1   8   3          4.15          1.62         0.94 o                         
   0   8   3          2.41          1.79         0.75 o                         
   1   8   3          0.04          0.37         0.34 o                         
   2   8   3          2.06          1.42         0.86 o                         
   3   8   3          0.42          0.76         0.59 o                         
   0   9   3          0.44         -0.24         1.38 o                         
   1   9   3          0.79          1.15         0.74 o                         
   2   9   3          0.75          0.42         0.60 o                         
   3   9   3          0.00         -0.40         1.22 o                         
   0  -9   4          0.23         -1.79         1.79 o                         
   1  -9   4          0.53          1.44         1.23 o                         
   2  -9   4          0.37          2.26         1.46 o                         
  -3  -8   4          2.39          0.10         1.30 o                         
  -2  -8   4          0.64          0.33         0.63 o                         
  -1  -8   4          8.80         12.60         3.33 o                         
   0  -8   4          8.17          8.89         2.69 o                         
   1  -8   4          0.44          1.54         1.18 o                         
   2  -8   4          0.86         -0.26         0.51 o                         
  -4  -7   4          0.78          1.68         1.27 o                         
  -3  -7   4          7.26         12.08         3.30 o                         
  -2  -7   4          2.46          5.82         2.14 o                         
  -1  -7   4         11.43         17.09         3.73 o                         
   0  -7   4         12.41         13.35         3.19 o                         
   1  -7   4          0.41         -0.37         0.58 o                         
   2  -7   4          3.04          2.09         1.21 o                         
   3  -7   4          0.45          0.67         0.83 o                         
   4  -7   4          1.27          2.29         1.74 o                         
  -5  -6   4          2.25          2.08         1.51 o                         
  -4  -6   4          1.38          1.23         1.03 o                         
  -3  -6   4         15.97         19.69         3.90 o                         
  -2  -6   4         13.27         12.78         3.06 o                         
  -1  -6   4          2.68          2.88         0.60 o                         
   0  -6   4         25.69         27.67         4.21 o                         
   1  -6   4         17.30         18.27         3.30 o                         
   2  -6   4          5.99          6.36         1.85 o                         
   3  -6   4         19.91         21.72         2.93 o                         
   4  -6   4          0.24          0.15         0.39 o                         
   5  -6   4          1.92          2.01         1.67 o                         
  -6  -5   4          1.17          2.78         1.48 o                         
  -5  -5   4          0.51          0.03         0.30 o                         
  -4  -5   4         15.06         15.15         3.36 o                         
  -3  -5   4         19.58         20.93         3.67 o                         
  -2  -5   4         11.91         14.23         2.95 o                         
  -1  -5   4         52.08         50.09         2.50 o                         
   0  -5   4          2.33          1.79         0.36 o                         
   1  -5   4         20.57         25.78         3.46 o                         
   2  -5   4         51.63         60.35         5.17 o                         
   3  -5   4         13.02         10.91         1.96 o                         
   4  -5   4          2.47          1.55         0.76 o                         
   5  -5   4          1.78          5.14         2.57 o                         
   6  -5   4          0.10          0.29         0.65 o                         
  -6  -4   4          0.53          0.90         0.81 o                         
  -5  -4   4          0.98          0.73         0.75 o                         
  -4  -4   4          9.26         10.69         1.89 o                         
  -3  -4   4         13.41         10.73         2.56 o                         
  -2  -4   4         77.74         82.46         6.70 o                         
  -1  -4   4          2.42          2.28         0.50 o                         
   0  -4   4         31.65         35.85         1.68 o                         
   1  -4   4         36.34         40.47         3.89 o                         
   2  -4   4          8.29          8.67         1.06 o                         
   3  -4   4         36.07         40.20         3.48 o                         
   4  -4   4         13.02         14.40         2.28 o                         
   5  -4   4          1.71          1.62         1.44 o                         
   6  -4   4          1.66         -1.25         1.25 o                         
  -6  -3   4          2.60          3.57         1.47 o                         
  -5  -3   4          4.24          4.81         0.96 o                         
  -4  -3   4          3.81          5.20         0.93 o                         
  -3  -3   4         13.82         12.67         2.41 o                         
  -2  -3   4         23.42         24.73         1.41 o                         
  -1  -3   4         22.23         20.66         1.16 o                         
   0  -3   4         26.60         32.14         1.73 o                         
   1  -3   4         63.51         77.50         4.95 o                         
   2  -3   4         40.26         35.21         1.93 o                         
   3  -3   4          5.09          4.70         1.23 o                         
   4  -3   4          6.72          7.12         2.32 o                         
   5  -3   4          6.50          5.84         2.26 o                         
   6  -3   4          1.54          1.87         1.38 o                         
   7  -3   4          0.98         -1.75         1.75 o                         
  -6  -2   4          2.09          2.79         1.21 o                         
  -5  -2   4          7.76         11.92         2.49 o                         
  -4  -2   4          9.94         10.65         1.11 o                         
  -3  -2   4         25.29         28.04         1.64 o                         
  -2  -2   4        391.07        435.41        20.92 o                         
  -1  -2   4          3.22          3.60         0.58 o                         
   0  -2   4        301.31        293.01         6.30 o                         
   1  -2   4        394.53        423.69        11.09 o                         
   2  -2   4         69.95         71.28         1.50 o                         
   3  -2   4         75.98         82.64         3.10 o                         
   4  -2   4          7.79          8.79         2.52 o                         
   5  -2   4         29.07         30.37         4.86 o                         
   6  -2   4          0.06          1.69         1.24 o                         
   7  -2   4          0.96         -0.16         0.36 o                         
  -6  -1   4          2.33          2.24         1.17 o                         
  -5  -1   4         17.22         17.47         2.88 o                         
  -4  -1   4         22.47         24.81         1.69 o                         
  -3  -1   4          8.56         10.82         1.26 o                         
  -2  -1   4        367.27        405.71        27.26 o                         
  -1  -1   4        289.12        280.83         6.16 o                         
   0  -1   4        165.44        163.26         3.53 o                         
   1  -1   4         62.78         55.51         1.71 o                         
   2  -1   4          6.61          6.19         0.47 o                         
   3  -1   4         18.80         17.03         1.03 o                         
   4  -1   4          8.00          6.77         0.99 o                         
   5  -1   4          0.90         -0.06         0.48 o                         
   6  -1   4          8.04          8.39         2.31 o                         
   7  -1   4          0.27          0.46         0.61 o                         
  -7   0   4          0.29          5.06         2.65 o                         
  -6   0   4          8.16          6.36         1.35 o                         
  -5   0   4         61.25         64.92         3.02 o                         
  -4   0   4         18.05         18.07         1.87 o                         
  -3   0   4        287.12        310.98         8.32 o                         
  -2   0   4          1.28          1.48         0.43 o                         
  -1   0   4         15.55         13.71         0.79 o                         
   0   0   4        895.93        806.38        10.01 o                         
   1   0   4         18.26         16.21         0.97 o                         
   2   0   4         51.71         41.22         1.07 o                         
   3   0   4         24.77         26.77         1.21 o                         
   4   0   4         10.83          9.51         0.70 o                         
   5   0   4          0.01         -0.33         0.33 o                         
   6   0   4          1.44          1.66         1.13 o                         
   7   0   4          0.73          1.83         1.19 o                         
  -6   1   4          2.33          1.99         0.72 o                         
  -5   1   4         17.20         17.61         2.01 o                         
  -4   1   4         22.45         23.00         1.67 o                         
  -3   1   4          8.63          9.43         1.00 o                         
  -2   1   4        367.23        382.58         8.02 o                         
  -1   1   4        289.23        293.44         6.34 o                         
   0   1   4        165.57        169.92         5.45 o                         
   1   1   4         62.88         56.31         2.25 o                         
   2   1   4          6.63          6.48         0.47 o                         
   3   1   4         18.75         17.84         0.84 o                         
   4   1   4          8.00          6.37         0.81 o                         
   5   1   4          0.90          0.99         0.41 o                         
   6   1   4          8.05          9.83         1.54 o                         
   7   1   4          0.27          1.02         0.92 o                         
  -6   2   4          2.10          1.56         1.20 o                         
  -5   2   4          7.78          8.91         1.59 o                         
  -4   2   4          9.92         11.53         1.26 o                         
  -3   2   4         25.22         30.10         2.78 o                         
  -2   2   4        391.16        394.15        14.80 o                         
  -1   2   4          3.23          2.63         0.54 o                         
   0   2   4        301.59        319.94         9.12 o                         
   1   2   4        394.42        462.91        14.76 o                         
   2   2   4         69.84         75.37         2.32 o                         
   3   2   4         75.93         81.50         2.32 o                         
   4   2   4          7.81          7.04         1.05 o                         
   5   2   4         29.09         38.82         2.87 o                         
   6   2   4          0.06         -0.05         0.35 o                         
   7   2   4          0.95          2.99         1.58 o                         
  -6   3   4          2.60          1.84         1.32 o                         
  -5   3   4          4.24          4.27         1.25 o                         
  -4   3   4          3.79          2.38         0.87 o                         
  -3   3   4         13.85         14.18         1.51 o                         
  -2   3   4         23.45         23.11         2.05 o                         
  -1   3   4         22.25         20.26         1.72 o                         
   0   3   4         26.51         30.92         2.07 o                         
   1   3   4         63.56         72.51         3.12 o                         
   2   3   4         40.32         38.21         2.10 o                         
   3   3   4          5.06          3.96         0.65 o                         
   4   3   4          6.73          5.01         1.48 o                         
   5   3   4          6.51          7.12         1.31 o                         
   6   3   4          1.55          2.34         1.22 o                         
   7   3   4          0.98          0.94         0.93 o                         
  -6   4   4          0.53          2.56         1.59 o                         
  -5   4   4          0.98          0.94         1.85 o                         
  -4   4   4          9.24          8.33         2.06 o                         
  -3   4   4         13.40         12.48         2.79 o                         
  -2   4   4         77.78         81.00         7.09 o                         
  -1   4   4          2.40          1.90         1.12 o                         
   0   4   4         31.79         34.52         2.85 o                         
   1   4   4         36.37         38.99         2.95 o                         
   2   4   4          8.31          7.89         0.91 o                         
   3   4   4         36.05         35.25         3.57 o                         
   4   4   4         13.01         13.01         1.58 o                         
   5   4   4          1.71          3.02         1.25 o                         
   6   4   4          1.66          0.57         0.89 o                         
  -5   5   4          0.51          1.82         1.28 o                         
  -4   5   4         15.04         12.84         3.37 o                         
  -3   5   4         19.58         18.53         3.84 o                         
  -2   5   4         11.91         11.48         2.84 o                         
  -1   5   4         52.07         53.31         6.06 o                         
   0   5   4          2.34          1.54         1.04 o                         
   1   5   4         20.53         24.37         2.03 o                         
   2   5   4         51.58         56.24         4.55 o                         
   3   5   4         13.05         11.16         1.46 o                         
   4   5   4          2.47          1.70         0.69 o                         
   5   5   4          1.78          4.15         1.46 o                         
  -5   6   4          2.25          2.65         1.96 o                         
  -4   6   4          1.38          0.63         0.66 o                         
  -3   6   4         15.96         18.94         4.23 o                         
  -2   6   4         13.25         10.90         3.12 o                         
  -1   6   4          2.69          2.32         1.60 o                         
   0   6   4         25.63         22.71         4.17 o                         
   1   6   4         17.29         19.61         1.95 o                         
   2   6   4          6.00          6.06         1.21 o                         
   3   6   4         19.95         21.97         2.39 o                         
   4   6   4          0.24          0.55         0.54 o                         
   5   6   4          1.92          1.66         1.39 o                         
  -5   7   4          0.04         -1.77         1.77 o                         
  -4   7   4          0.78          0.51         0.85 o                         
  -3   7   4          7.25          8.44         3.39 o                         
  -2   7   4          2.46          2.53         1.71 o                         
  -1   7   4         11.44         13.01         3.67 o                         
   0   7   4         12.41         12.28         1.66 o                         
   1   7   4          0.41          0.36         0.42 o                         
   2   7   4          3.05          3.48         0.97 o                         
   3   7   4          0.45         -0.10         0.35 o                         
   4   7   4          1.27          0.18         0.37 o                         
  -3   8   4          2.40          3.02         2.00 o                         
  -2   8   4          0.64         -0.10         0.71 o                         
  -1   8   4          8.80          6.01         1.23 o                         
   0   8   4          8.17          5.67         1.51 o                         
   1   8   4          0.44          1.41         0.73 o                         
   2   8   4          0.86          0.14         0.43 o                         
   3   8   4          1.19          0.76         1.41 o                         
   1   9   4          0.53          0.09         0.51 o                         
   2   9   4          0.37         -0.67         0.67 o                         
   3   9   4          0.61         -0.08         0.86 o                         
   0  -9   5          0.62          1.21         1.17 o                         
   1  -9   5          1.67          1.22         1.18 o                         
   2  -9   5          0.28          2.14         1.46 o                         
  -2  -8   5          0.63          3.36         1.78 o                         
  -1  -8   5          5.07          6.56         2.63 o                         
   0  -8   5          0.79          1.21         1.07 o                         
   1  -8   5          2.56         -0.77         0.84 o                         
   2  -8   5          0.54          1.25         1.05 o                         
  -4  -7   5          4.76          3.70         2.05 o                         
  -3  -7   5          3.30          2.86         1.86 o                         
  -2  -7   5          0.58          0.11         0.37 o                         
  -1  -7   5          0.78          1.18         0.98 o                         
   0  -7   5          8.80          9.73         2.85 o                         
   1  -7   5          5.00          3.97         1.69 o                         
   2  -7   5          0.17         -0.63         0.67 o                         
   3  -7   5          2.94          3.02         1.84 o                         
   4  -7   5          1.46          3.26         2.05 o                         
  -5  -6   5          1.06          3.16         1.69 o                         
  -4  -6   5          6.00          5.63         2.26 o                         
  -3  -6   5          3.71          4.42         1.88 o                         
  -2  -6   5          6.75          7.71         2.37 o                         
  -1  -6   5          3.39          1.37         0.70 o                         
   0  -6   5          6.84          4.70         0.67 o                         
   1  -6   5          0.39          0.76         0.67 o                         
   2  -6   5          6.45          5.15         1.64 o                         
   3  -6   5          7.21          6.82         1.45 o                         
   4  -6   5          3.15          0.01         2.41 o                         
   5  -6   5          0.26          0.73         1.67 o                         
  -6  -5   5          0.02         -0.93         0.93 o                         
  -5  -5   5          0.31          0.84         0.85 o                         
  -4  -5   5          0.46          2.71         1.47 o                         
  -3  -5   5         26.82         33.70         4.82 o                         
  -2  -5   5         11.01         14.95         3.06 o                         
  -1  -5   5         30.81         34.66         2.09 o                         
   0  -5   5         15.87         20.02         1.32 o                         
   1  -5   5         11.44         14.92         2.66 o                         
   2  -5   5         13.27         12.72         2.29 o                         
   3  -5   5          3.02          3.09         0.88 o                         
   4  -5   5          2.01          4.49         2.16 o                         
   5  -5   5          0.40          0.60         0.92 o                         
  -6  -4   5          0.93          1.44         1.05 o                         
  -5  -4   5          1.19          1.75         1.28 o                         
  -4  -4   5          4.02          3.68         0.85 o                         
  -3  -4   5          2.74          3.68         1.44 o                         
  -2  -4   5         21.42         22.05         3.38 o                         
  -1  -4   5         20.08         22.57         1.69 o                         
   0  -4   5         19.49         18.31         1.29 o                         
   1  -4   5         17.82         16.31         1.45 o                         
   2  -4   5         13.95         11.94         1.32 o                         
   3  -4   5         59.02         66.79         3.87 o                         
   4  -4   5          3.10          3.30         1.97 o                         
   5  -4   5          2.58          4.92         2.63 o                         
   6  -4   5          0.54          0.21         0.64 o                         
  -6  -3   5          0.57          1.72         0.95 o                         
  -5  -3   5          1.22          0.28         0.49 o                         
  -4  -3   5          6.11          6.38         0.96 o                         
  -3  -3   5         54.63         58.19         5.69 o                         
  -2  -3   5         84.23         86.44         3.58 o                         
  -1  -3   5        102.65        101.25         3.84 o                         
   0  -3   5          7.06          8.76         0.99 o                         
   1  -3   5         21.41         18.54         1.66 o                         
   2  -3   5          9.35          7.72         0.49 o                         
   3  -3   5         40.52         43.33         2.76 o                         
   4  -3   5         16.37         19.96         4.12 o                         
   5  -3   5          0.17         -1.36         1.36 o                         
   6  -3   5          1.61          4.23         2.17 o                         
  -6  -2   5          0.50         -0.26         0.44 o                         
  -5  -2   5         13.51         15.95         3.09 o                         
  -4  -2   5        112.35        110.27        16.02 o                         
  -3  -2   5         23.65         21.02         3.24 o                         
  -2  -2   5         62.79         60.82         4.74 o                         
  -1  -2   5        108.67        115.64         4.35 o                         
   0  -2   5        181.17        192.52         4.85 o                         
   1  -2   5         96.74        116.52         3.25 o                         
   2  -2   5         28.76         30.63         1.21 o                         
   3  -2   5          8.89          9.64         0.80 o                         
   4  -2   5         24.96         29.58         2.16 o                         
   5  -2   5          0.06         -1.02         1.02 o                         
   6  -2   5          3.40          2.92         1.75 o                         
  -6  -1   5          4.86          5.59         3.47 o                         
  -5  -1   5         23.92         25.04         3.56 o                         
  -4  -1   5        128.52        129.59         6.96 o                         
  -3  -1   5        100.94        126.01         8.84 o                         
  -2  -1   5        387.04        433.56        22.77 o                         
  -1  -1   5         72.28         65.19         3.74 o                         
   0  -1   5         20.31         19.05         0.90 o                         
   1  -1   5        747.27        763.56        10.08 o                         
   2  -1   5         84.76         72.77         2.75 o                         
   3  -1   5         55.25         53.51         2.11 o                         
   4  -1   5          1.25          1.08         0.30 o                         
   5  -1   5         24.38         24.71         1.90 o                         
   6  -1   5          1.33          1.26         0.89 o                         
  -6   0   5          4.93          2.16         0.94 o                         
  -5   0   5          2.59          3.18         0.90 o                         
  -4   0   5         46.09         50.13         3.21 o                         
  -3   0   5         64.25         62.95         4.32 o                         
  -2   0   5        478.53        499.44        12.04 o                         
  -1   0   5        101.69         99.37         2.86 o                         
   0   0   5        102.59         90.27         2.04 o                         
   1   0   5         92.70         86.37         2.62 o                         
   2   0   5          3.13          2.90         0.37 o                         
   3   0   5         11.27         10.10         0.77 o                         
   4   0   5         41.95         44.32         1.88 o                         
   5   0   5         19.61         26.57         2.19 o                         
   6   0   5          0.20         -0.01         0.80 o                         
  -6   1   5          4.86          1.67         1.36 o                         
  -5   1   5         23.94         26.17         2.70 o                         
  -4   1   5        128.61        125.76         4.47 o                         
  -3   1   5        100.95        109.46         3.99 o                         
  -2   1   5        387.29        411.45        13.74 o                         
  -1   1   5         72.59         71.41         2.74 o                         
   0   1   5         20.29         20.63         1.78 o                         
   1   1   5        747.52        768.40        13.95 o                         
   2   1   5         84.72         75.90         2.62 o                         
   3   1   5         55.23         53.49         1.61 o                         
   4   1   5          1.25          0.97         0.25 o                         
   5   1   5         24.41         29.35         2.39 o                         
   6   1   5          1.33         -0.32         0.32 o                         
  -6   2   5          0.50          2.10         1.33 o                         
  -5   2   5         13.51         15.21         2.14 o                         
  -4   2   5        112.28        113.84         4.45 o                         
  -3   2   5         23.61         24.09         2.15 o                         
  -2   2   5         63.00         62.55         5.66 o                         
  -1   2   5        108.80        121.89         4.86 o                         
   0   2   5        180.99        202.63         7.09 o                         
   1   2   5         96.69        116.43         9.13 o                         
   2   2   5         28.70         30.98         1.96 o                         
   3   2   5          8.90          8.96         0.80 o                         
   4   2   5         24.96         24.51         2.23 o                         
   5   2   5          0.06          0.22         0.32 o                         
   6   2   5          3.41          1.53         1.11 o                         
  -6   3   5          0.57          1.93         1.39 o                         
  -5   3   5          1.23          1.74         0.80 o                         
  -4   3   5          6.13          5.96         1.01 o                         
  -3   3   5         54.62         54.62         3.17 o                         
  -2   3   5         84.21         87.70         4.17 o                         
  -1   3   5        102.58        100.69         5.20 o                         
   0   3   5          7.10          7.61         1.21 o                         
   1   3   5         21.39         16.49         1.64 o                         
   2   3   5          9.35          8.58         0.88 o                         
   3   3   5         40.61         42.40         4.76 o                         
   4   3   5         16.36         15.09         2.99 o                         
   5   3   5          0.17          0.43         0.42 o                         
   6   3   5          1.61          0.03         0.54 o                         
  -6   4   5          0.92          2.14         1.51 o                         
  -5   4   5          1.19         -0.55         1.40 o                         
  -4   4   5          4.03          2.94         1.07 o                         
  -3   4   5          2.75          1.61         1.09 o                         
  -2   4   5         21.46         23.52         4.00 o                         
  -1   4   5         20.11         23.68         3.77 o                         
   0   4   5         19.53         17.53         3.14 o                         
   1   4   5         17.83         15.47         1.93 o                         
   2   4   5         13.93         11.92         1.13 o                         
   3   4   5         58.98         69.65         3.75 o                         
   4   4   5          3.09          3.42         1.02 o                         
   5   4   5          2.57          4.06         1.52 o                         
   6   4   5          0.54          2.16         1.12 o                         
  -5   5   5          0.31          2.27         1.57 o                         
  -4   5   5          0.47          1.04         0.96 o                         
  -3   5   5         26.85         32.69         5.28 o                         
  -2   5   5         11.02         14.78         3.40 o                         
  -1   5   5         30.78         33.01         4.90 o                         
   0   5   5         15.88         17.04         3.42 o                         
   1   5   5         11.46         10.62         2.62 o                         
   2   5   5         13.27         13.33         1.64 o                         
   3   5   5          3.00          3.59         0.88 o                         
   4   5   5          2.01          3.09         0.97 o                         
   5   5   5          0.40          0.26         0.82 o                         
  -5   6   5          1.06          0.26         1.24 o                         
  -4   6   5          6.01          5.85         2.76 o                         
  -3   6   5          3.70          3.27         1.73 o                         
  -2   6   5          6.73          6.43         2.58 o                         
  -1   6   5          3.38          2.68         1.58 o                         
   0   6   5          6.86          6.92         2.62 o                         
   1   6   5          0.39          0.21         0.24 o                         
   2   6   5          6.45          4.85         1.07 o                         
   3   6   5          7.21          8.33         1.58 o                         
   4   6   5          3.15          3.51         1.63 o                         
  -5   7   5          1.02          0.56         0.97 o                         
  -4   7   5          4.76          5.09         2.78 o                         
  -3   7   5          3.30          3.56         2.15 o                         
  -2   7   5          0.57         -0.26         0.62 o                         
  -1   7   5          0.78          1.73         1.20 o                         
   0   7   5          8.81          9.57         1.51 o                         
   1   7   5          4.99          4.05         1.07 o                         
   2   7   5          0.17          0.12         0.48 o                         
   3   7   5          2.94          2.42         1.05 o                         
   4   7   5          1.46          2.09         1.27 o                         
  -3   8   5          1.08          2.18         1.32 o                         
  -2   8   5          0.63          1.58         1.14 o                         
  -1   8   5          5.06          3.80         1.09 o                         
   0   8   5          0.79          0.60         0.87 o                         
   1   8   5          2.56          1.90         0.83 o                         
   2   8   5          0.54         -0.41         0.72 o                         
   3   8   5          0.05          0.63         0.65 o                         
   1   9   5          1.67          0.37         1.11 o                         
   2   9   5          0.28          0.37         0.45 o                         
   1  -9   6          0.67         -0.10         0.50 o                         
  -2  -8   6          0.22         -0.90         0.96 o                         
  -1  -8   6          1.28          1.29         1.11 o                         
   0  -8   6          0.05          0.25         1.06 o                         
   1  -8   6          0.02         -0.56         0.74 o                         
   2  -8   6          0.64          1.21         1.03 o                         
  -3  -7   6          5.17          7.58         2.58 o                         
  -2  -7   6          3.21          2.01         1.43 o                         
  -1  -7   6          5.73          8.60         2.59 o                         
   0  -7   6          2.53          1.14         0.75 o                         
   1  -7   6          1.32          1.43         1.12 o                         
   2  -7   6          0.03          0.12         0.41 o                         
   3  -7   6          0.10          0.28         0.59 o                         
  -5  -6   6          0.55         -1.06         1.06 o                         
  -4  -6   6          0.15         -0.01         0.31 o                         
  -3  -6   6         15.76         20.85         4.16 o                         
  -2  -6   6          7.85          8.84         2.64 o                         
  -1  -6   6          5.27          6.13         2.00 o                         
   0  -6   6         10.24         13.07         3.00 o                         
   1  -6   6          9.39         11.51         2.67 o                         
   2  -6   6          4.93          6.01         1.44 o                         
   3  -6   6          2.52          2.44         0.79 o                         
   4  -6   6          1.69          0.18         0.60 o                         
  -6  -5   6          0.62          1.07         0.99 o                         
  -5  -5   6          3.57          3.37         1.70 o                         
  -4  -5   6          9.41         12.96         3.15 o                         
  -3  -5   6         15.75         17.81         3.49 o                         
  -2  -5   6         33.94         39.48         5.03 o                         
  -1  -5   6          7.18          7.52         1.00 o                         
   0  -5   6         37.58         41.41         2.05 o                         
   1  -5   6          7.75          7.43         0.55 o                         
   2  -5   6          1.31          1.71         0.66 o                         
   3  -5   6          2.15          1.69         0.94 o                         
   4  -5   6          0.92          0.44         0.74 o                         
   5  -5   6          1.75          2.31         1.75 o                         
  -6  -4   6          0.21          0.38         0.60 o                         
  -5  -4   6          0.99          0.97         0.43 o                         
  -4  -4   6          3.49          4.31         1.36 o                         
  -3  -4   6          3.99          4.88         1.56 o                         
  -2  -4   6         18.00         22.02         3.47 o                         
  -1  -4   6         78.60         80.45         3.44 o                         
   0  -4   6          4.17          3.48         0.54 o                         
   1  -4   6          0.89          0.37         0.23 o                         
   2  -4   6         51.24         61.22         3.18 o                         
   3  -4   6         15.12         15.30         1.80 o                         
   4  -4   6          0.92          1.56         1.54 o                         
   5  -4   6          0.06         -0.70         0.98 o                         
   6  -4   6          0.87          1.57         1.51 o                         
  -7  -3   6          0.72          1.69         1.06 o                         
  -6  -3   6          0.05         -0.01         0.29 o                         
  -5  -3   6          0.85          0.53         0.34 o                         
  -4  -3   6         25.12         24.32         4.83 o                         
  -3  -3   6         63.34         71.24         6.53 o                         
  -2  -3   6          7.60          8.51         2.11 o                         
  -1  -3   6         36.68         33.79         2.68 o                         
   0  -3   6         93.72        105.56         4.58 o                         
   1  -3   6        114.69        126.63         6.53 o                         
   2  -3   6         29.44         33.97         3.04 o                         
   3  -3   6          3.57          2.20         0.33 o                         
   4  -3   6         32.61         41.77         6.13 o                         
   5  -3   6          0.98         -0.80         0.96 o                         
   6  -3   6          1.35          1.38         1.35 o                         
  -6  -2   6          1.88          1.99         1.25 o                         
  -5  -2   6          5.03          6.49         2.00 o                         
  -4  -2   6          9.87         11.37         2.61 o                         
  -3  -2   6         97.52         99.98         7.67 o                         
  -2  -2   6         20.91         19.31         1.68 o                         
  -1  -2   6        281.30        304.80        18.87 o                         
   0  -2   6         21.58         22.83         1.17 o                         
   1  -2   6         65.06         68.70         2.56 o                         
   2  -2   6         42.42         46.58         1.96 o                         
   3  -2   6         47.93         54.04         1.54 o                         
   4  -2   6         10.10         12.66         1.35 o                         
   5  -2   6          3.51          1.13         1.05 o                         
   6  -2   6          1.91          0.71         0.98 o                         
  -6  -1   6          2.51          2.64         1.16 o                         
  -5  -1   6         25.26         22.35         3.85 o                         
  -4  -1   6         23.87         22.02         2.37 o                         
  -3  -1   6          8.13          8.85         1.32 o                         
  -2  -1   6         54.98         48.44         3.65 o                         
  -1  -1   6         31.35         29.18         1.33 o                         
   0  -1   6         47.23         47.95         2.15 o                         
   1  -1   6        209.18        198.74         7.74 o                         
   2  -1   6         79.81         90.19         6.41 o                         
   3  -1   6         37.38         41.19         2.84 o                         
   4  -1   6         21.45         24.10         1.33 o                         
   5  -1   6          8.56          9.21         1.17 o                         
  -6   0   6          3.32          0.95         2.25 o                         
  -5   0   6         25.53         28.56         2.96 o                         
  -4   0   6          5.04          5.30         0.89 o                         
  -3   0   6          0.25          0.24         0.20 o                         
  -2   0   6        102.36        114.81         4.01 o                         
  -1   0   6        418.59        435.80        12.55 o                         
   0   0   6         55.06         56.16         1.66 o                         
   1   0   6         48.34         48.47         2.05 o                         
   2   0   6        304.45        309.60         5.66 o                         
   3   0   6          2.88          2.42         0.29 o                         
   4   0   6         59.19         69.64         2.72 o                         
   5   0   6          5.45          6.88         1.14 o                         
   6   0   6          0.81         -0.94         0.94 o                         
  -6   1   6          2.50          2.71         1.58 o                         
  -5   1   6         25.28         25.06         2.81 o                         
  -4   1   6         23.96         20.75         1.80 o                         
  -3   1   6          8.15          8.22         1.07 o                         
  -2   1   6         55.08         49.30         3.74 o                         
  -1   1   6         31.40         29.56         1.81 o                         
   0   1   6         47.14         51.96         3.10 o                         
   1   1   6        208.89        220.85         6.89 o                         
   2   1   6         79.84         80.50         3.08 o                         
   3   1   6         37.38         41.11         1.48 o                         
   4   1   6         21.43         22.86         1.75 o                         
   5   1   6          8.54         10.36         1.39 o                         
   6   1   6          3.53          4.38         3.08 o                         
  -6   2   6          1.89          1.02         0.67 o                         
  -5   2   6          5.03          4.93         1.29 o                         
  -4   2   6          9.87          8.53         1.19 o                         
  -3   2   6         97.48         90.54         3.99 o                         
  -2   2   6         20.87         19.63         1.74 o                         
  -1   2   6        281.63        297.93        13.92 o                         
   0   2   6         21.62         24.60         2.36 o                         
   1   2   6         64.90         73.11         4.16 o                         
   2   2   6         42.33         42.91         3.02 o                         
   3   2   6         47.98         50.51         2.08 o                         
   4   2   6         10.12          9.00         1.27 o                         
   5   2   6          3.51          2.48         0.82 o                         
   6   2   6          1.91          1.30         1.07 o                         
  -6   3   6          0.05          0.96         1.04 o                         
  -5   3   6          0.85          2.35         1.08 o                         
  -4   3   6         25.05         25.63         2.89 o                         
  -3   3   6         63.27         59.02         7.37 o                         
  -2   3   6          7.62          7.07         1.69 o                         
  -1   3   6         36.65         37.06         4.47 o                         
   0   3   6         93.75        111.78         7.95 o                         
   1   3   6        114.64         98.42        13.63 o                         
   2   3   6         29.40         25.54         5.01 o                         
   3   3   6          3.57          2.32         0.68 o                         
   4   3   6         32.63         40.76         2.83 o                         
   5   3   6          0.98          1.25         0.62 o                         
   6   3   6          1.35          0.83         0.80 o                         
  -5   4   6          0.99         -0.58         0.58 o                         
  -4   4   6          3.48          2.76         1.07 o                         
  -3   4   6          4.01          3.62         1.81 o                         
  -2   4   6         18.03         19.95         3.76 o                         
  -1   4   6         78.55         82.36         7.55 o                         
   0   4   6          4.16          3.50         1.42 o                         
   1   4   6          0.89          0.53         0.61 o                         
   2   4   6         51.27         64.79         3.51 o                         
   3   4   6         15.11         16.90         1.91 o                         
   4   4   6          0.92          0.77         1.04 o                         
   5   4   6          0.06         -0.53         0.87 o                         
  -5   5   6          3.57          1.69         1.86 o                         
  -4   5   6          9.43          7.48         2.63 o                         
  -3   5   6         15.75         14.47         3.50 o                         
  -2   5   6         33.93         33.50         5.42 o                         
  -1   5   6          7.20          6.31         2.41 o                         
   0   5   6         37.62         36.94         5.22 o                         
   1   5   6          7.77          8.03         2.45 o                         
   2   5   6          1.31          1.26         0.55 o                         
   3   5   6          2.15          3.01         0.83 o                         
   4   5   6          0.92         -0.39         0.65 o                         
   5   5   6          1.75          3.51         1.66 o                         
  -5   6   6          0.55         -0.43         1.24 o                         
  -4   6   6          0.14          1.23         1.20 o                         
  -3   6   6         15.75         14.30         4.02 o                         
  -2   6   6          7.88          7.78         2.86 o                         
  -1   6   6          5.26          7.40         2.67 o                         
   0   6   6         10.24         11.17         3.31 o                         
   1   6   6          9.41         10.91         1.58 o                         
   2   6   6          4.94          4.23         1.02 o                         
   3   6   6          2.53          2.00         1.04 o                         
   4   6   6          1.68          1.79         1.03 o                         
  -4   7   6          2.89          1.77         1.93 o                         
  -3   7   6          5.18          6.42         2.92 o                         
  -2   7   6          3.20          2.00         1.73 o                         
  -1   7   6          5.73          6.36         2.79 o                         
   0   7   6          2.53          2.15         1.62 o                         
   1   7   6          1.32          0.76         0.45 o                         
   2   7   6          0.03         -0.51         0.54 o                         
   3   7   6          0.10          1.13         0.66 o                         
  -2   8   6          0.22          0.96         1.30 o                         
  -1   8   6          1.28          1.95         1.84 o                         
   0   8   6          0.05         -0.78         1.04 o                         
   1   8   6          0.02         -0.31         0.53 o                         
   2   8   6          0.63          1.16         0.66 o                         
   3   8   6          1.71          2.26         2.10 o                         
   0   9   6          1.71          0.48         1.56 o                         
   1   9   6          0.67         -0.15         0.49 o                         
   1  -9   7          0.05         -1.57         1.57 o                         
  -1  -8   7          0.79         -0.54         0.78 o                         
   0  -8   7          0.75          0.65         0.84 o                         
   1  -8   7          0.58          0.09         0.43 o                         
   2  -8   7          0.28          0.97         0.93 o                         
  -3  -7   7          2.75          2.30         1.93 o                         
  -2  -7   7          1.25          2.08         1.42 o                         
  -1  -7   7          4.07          5.52         2.11 o                         
   0  -7   7         11.47         14.62         3.45 o                         
   1  -7   7          0.30          0.15         0.44 o                         
   2  -7   7          2.92          3.77         1.18 o                         
   3  -7   7          2.42          2.05         1.43 o                         
  -4  -6   7          0.30         -1.15         1.15 o                         
  -3  -6   7          0.37          0.88         0.87 o                         
  -2  -6   7          9.72         10.32         2.80 o                         
  -1  -6   7         13.44         12.97         3.11 o                         
   0  -6   7         13.72         15.65         3.34 o                         
   1  -6   7          0.75          1.80         1.10 o                         
   2  -6   7          0.97          1.80         0.75 o                         
   3  -6   7          4.87          4.82         2.10 o                         
   4  -6   7          0.80          1.29         1.28 o                         
  -5  -5   7          0.98          3.07         1.65 o                         
  -4  -5   7          0.94          2.11         1.32 o                         
  -3  -5   7         52.33         67.95         7.29 o                         
  -2  -5   7         16.67         16.08         3.28 o                         
  -1  -5   7         25.75         25.17         4.02 o                         
   0  -5   7         20.40         20.96         1.52 o                         
   1  -5   7         21.98         16.83         2.97 o                         
   2  -5   7          2.45          3.37         0.98 o                         
   3  -5   7          2.18          1.40         1.29 o                         
   4  -5   7          1.63          1.56         1.35 o                         
   5  -5   7          0.90          4.78         2.54 o                         
  -6  -4   7          0.61          0.82         0.85 o                         
  -5  -4   7          0.35          0.85         0.86 o                         
  -4  -4   7          6.40          6.53         2.12 o                         
  -3  -4   7         20.88         21.21         3.76 o                         
  -2  -4   7         18.36         19.15         3.28 o                         
  -1  -4   7         23.19         23.41         3.04 o                         
   0  -4   7         35.74         31.80         3.90 o                         
   1  -4   7         22.33         22.95         2.88 o                         
   2  -4   7          4.83          4.05         0.34 o                         
   3  -4   7          7.46          7.91         1.28 o                         
   4  -4   7          3.75          3.39         1.96 o                         
   5  -4   7          0.49          1.76         1.50 o                         
  -6  -3   7          4.06          4.84         2.02 o                         
  -5  -3   7          0.16          0.93         1.05 o                         
  -4  -3   7         17.04         18.40         3.60 o                         
  -3  -3   7         23.75         26.25         4.07 o                         
  -2  -3   7         26.43         26.98         3.85 o                         
  -1  -3   7         52.03         50.70         3.36 o                         
   0  -3   7         77.50         80.59         3.26 o                         
   1  -3   7         13.18         11.37         1.57 o                         
   2  -3   7         78.06         89.13         9.39 o                         
   3  -3   7         32.24         33.97         2.00 o                         
   4  -3   7          1.44          0.17         0.49 o                         
   5  -3   7          1.01          0.04         1.24 o                         
   6  -3   7          1.14         -1.89         1.89 o                         
  -7  -2   7          0.36          3.01         1.38 o                         
  -6  -2   7          0.05         -0.22         0.74 o                         
  -5  -2   7         12.99         14.72         3.25 o                         
  -4  -2   7         17.69         22.70         3.86 o                         
  -3  -2   7          5.10          7.80         2.19 o                         
  -2  -2   7         22.29         23.49         1.49 o                         
  -1  -2   7         12.53         11.55         0.86 o                         
   0  -2   7         50.33         52.09         2.08 o                         
   1  -2   7         33.38         32.56         1.43 o                         
   2  -2   7          7.48          8.61         0.86 o                         
   3  -2   7         31.39         31.95         1.27 o                         
   4  -2   7         18.77         21.03         1.77 o                         
   5  -2   7          1.67          1.24         0.40 o                         
   6  -2   7          1.04          1.88         1.56 o                         
  -6  -1   7          0.21          1.01         1.65 o                         
  -5  -1   7          8.30          8.24         1.95 o                         
  -4  -1   7          9.13          9.55         2.34 o                         
  -3  -1   7         18.25         22.30         3.36 o                         
  -2  -1   7         18.15         18.25         1.51 o                         
  -1  -1   7         41.79         41.35         1.75 o                         
   0  -1   7         89.02         89.27         2.92 o                         
   1  -1   7          1.50          1.15         0.33 o                         
   2  -1   7        169.35        189.58        25.36 o                         
   3  -1   7          9.51          8.49         0.60 o                         
   4  -1   7          1.75          1.60         0.40 o                         
   5  -1   7         16.43         15.98         1.54 o                         
  -6   0   7          4.77          4.25         1.42 o                         
  -5   0   7          2.13          2.54         0.94 o                         
  -4   0   7          0.00         -0.49         0.49 o                         
  -3   0   7          0.04          0.26         0.43 o                         
  -2   0   7         57.41         64.97         3.17 o                         
  -1   0   7         33.86         30.94         1.53 o                         
   0   0   7         65.32         66.55         2.01 o                         
   1   0   7         79.08         84.85         2.99 o                         
   2   0   7          6.39          5.41         0.89 o                         
   3   0   7         19.63         22.40         0.99 o                         
   4   0   7          3.76          4.62         0.71 o                         
   5   0   7          1.38          0.61         0.32 o                         
   6   0   7          0.22         -0.52         1.43 o                         
  -6   1   7          0.21          1.85         1.93 o                         
  -5   1   7          8.28          5.70         1.43 o                         
  -4   1   7          9.13          8.59         1.56 o                         
  -3   1   7         18.22         18.65         2.18 o                         
  -2   1   7         18.10         14.94         2.08 o                         
  -1   1   7         41.74         41.44         2.28 o                         
   0   1   7         89.13         93.56         4.60 o                         
   1   1   7          1.49          1.12         0.38 o                         
   2   1   7        169.02        184.81         6.67 o                         
   3   1   7          9.49          9.16         0.84 o                         
   4   1   7          1.75          1.38         0.34 o                         
   5   1   7         16.44         18.26         1.83 o                         
   6   1   7          2.21          0.91         0.82 o                         
  -6   2   7          0.05          1.22         1.17 o                         
  -5   2   7         12.97         13.80         2.27 o                         
  -4   2   7         17.70         17.56         2.50 o                         
  -3   2   7          5.14          4.92         1.17 o                         
  -2   2   7         22.28         20.44         2.20 o                         
  -1   2   7         12.54         17.09         3.03 o                         
   0   2   7         50.29         55.33         5.39 o                         
   1   2   7         33.37         36.99         4.39 o                         
   2   2   7          7.46          8.13         1.46 o                         
   3   2   7         31.33         27.00         2.39 o                         
   4   2   7         18.76         19.58         1.86 o                         
   5   2   7          1.66          0.45         1.19 o                         
   6   2   7          1.04          1.10         1.16 o                         
  -6   3   7          4.06          6.14         2.56 o                         
  -5   3   7          0.16         -0.56         0.56 o                         
  -4   3   7         17.03         15.31         2.34 o                         
  -3   3   7         23.73         21.18         3.58 o                         
  -2   3   7         26.49         28.72         2.87 o                         
  -1   3   7         52.04         54.23         5.81 o                         
   0   3   7         77.65         84.20         7.21 o                         
   1   3   7         13.20         12.13         2.69 o                         
   2   3   7         77.94         84.95         7.33 o                         
   3   3   7         32.26         38.35         2.75 o                         
   4   3   7          1.44          0.81         0.76 o                         
   5   3   7          1.01          2.61         1.18 o                         
   6   3   7          1.14          1.79         1.23 o                         
  -5   4   7          0.35          0.46         1.29 o                         
  -4   4   7          6.40          4.76         1.35 o                         
  -3   4   7         20.83         15.12         3.33 o                         
  -2   4   7         18.35         22.66         4.01 o                         
  -1   4   7         23.13         26.70         4.33 o                         
   0   4   7         35.76         37.35         4.98 o                         
   1   4   7         22.32         22.06         3.80 o                         
   2   4   7          4.85          4.28         1.76 o                         
   3   4   7          7.45          8.80         1.42 o                         
   4   4   7          3.75          4.31         1.37 o                         
   5   4   7          0.48          2.38         1.46 o                         
  -5   5   7          0.98          4.82         2.20 o                         
  -4   5   7          0.94         -0.21         0.58 o                         
  -3   5   7         52.33         53.89         6.94 o                         
  -2   5   7         16.63         16.35         3.84 o                         
  -1   5   7         25.77         22.66         4.50 o                         
   0   5   7         20.38         19.22         3.89 o                         
   1   5   7         22.01         21.15         4.00 o                         
   2   5   7          2.46          1.54         0.63 o                         
   3   5   7          2.17          2.20         0.89 o                         
   4   5   7          1.62          1.97         1.03 o                         
  -5   6   7          1.23          2.78         1.70 o                         
  -4   6   7          0.30         -1.06         1.14 o                         
  -3   6   7          0.37          0.64         0.93 o                         
  -2   6   7          9.72          9.96         3.22 o                         
  -1   6   7         13.45         11.31         3.43 o                         
   0   6   7         13.72         12.60         3.42 o                         
   1   6   7          0.74          1.12         0.98 o                         
   2   6   7          0.97          0.17         0.31 o                         
   3   6   7          4.87          4.14         1.25 o                         
   4   6   7          0.80          2.59         1.28 o                         
  -4   7   7          1.99          0.95         0.82 o                         
  -3   7   7          2.76          1.90         1.60 o                         
  -2   7   7          1.26          0.85         1.20 o                         
  -1   7   7          4.07          3.96         2.18 o                         
   0   7   7         11.46         10.26         3.21 o                         
   1   7   7          0.29          0.41         0.48 o                         
   2   7   7          2.93          4.46         1.29 o                         
   3   7   7          2.42          1.35         0.84 o                         
  -1   8   7          0.79          0.47         1.11 o                         
   0   8   7          0.75          0.93         0.69 o                         
   1   8   7          0.58         -0.08         0.69 o                         
   2   8   7          0.28          0.35         0.68 o                         
   3   8   7          1.23          1.21         1.68 o                         
   0   9   7          0.15          0.62         0.84 o                         
   1   9   7          0.05         -0.02         0.25 o                         
  -1  -8   8          0.83          1.78         1.34 o                         
   0  -8   8          2.60          4.82         2.16 o                         
   1  -8   8          1.87          3.90         1.93 o                         
  -3  -7   8          3.28          1.58         1.25 o                         
  -2  -7   8          0.15         -0.48         0.68 o                         
  -1  -7   8          1.07          1.72         1.22 o                         
   0  -7   8          4.90          5.47         2.20 o                         
   1  -7   8          0.75          0.58         0.73 o                         
   2  -7   8          0.31         -0.17         0.92 o                         
  -4  -6   8          0.69          0.14         0.50 o                         
  -3  -6   8          2.48          2.39         1.67 o                         
  -2  -6   8          8.15          9.68         2.79 o                         
  -1  -6   8         18.27         22.43         4.12 o                         
   0  -6   8          1.13          1.69         1.18 o                         
   1  -6   8          5.30          4.72         1.30 o                         
   2  -6   8          5.29          5.95         1.49 o                         
   3  -6   8          0.83          0.55         0.80 o                         
  -5  -5   8          1.00          1.70         1.32 o                         
  -4  -5   8          0.04          0.45         0.66 o                         
  -3  -5   8          7.70          7.55         2.40 o                         
  -2  -5   8         22.26         27.29         4.43 o                         
  -1  -5   8          7.30          7.37         2.26 o                         
   0  -5   8         23.96         20.55         2.18 o                         
   1  -5   8         11.65         15.35         2.18 o                         
   2  -5   8          5.28          5.99         1.41 o                         
   3  -5   8          0.04         -1.42         1.42 o                         
   4  -5   8          1.55          1.52         1.64 o                         
  -5  -4   8          4.31          1.01         0.97 o                         
  -4  -4   8          1.19          1.35         0.72 o                         
  -3  -4   8          5.09          7.37         2.28 o                         
  -2  -4   8        199.46        231.17        13.41 o                         
  -1  -4   8         26.73         24.08         3.72 o                         
   0  -4   8         38.75         35.97         4.81 o                         
   1  -4   8         21.29         19.82         4.25 o                         
   2  -4   8          0.08          0.49         0.33 o                         
   3  -4   8          2.84          2.76         1.40 o                         
   4  -4   8          1.68          3.52         1.94 o                         
   5  -4   8          1.39          1.36         1.35 o                         
  -6  -3   8          0.00         -0.97         0.97 o                         
  -5  -3   8          2.12          1.48         1.00 o                         
  -4  -3   8          8.11         10.34         2.75 o                         
  -3  -3   8         66.27         42.32        17.99 o                         
  -2  -3   8         39.27         34.52         2.52 o                         
  -1  -3   8         46.16         42.54         3.02 o                         
   0  -3   8          2.49          3.25         0.59 o                         
   1  -3   8         16.43         15.01         1.81 o                         
   2  -3   8          4.26          4.30         0.78 o                         
   3  -3   8         12.71         15.27         1.00 o                         
   4  -3   8          0.99          0.01         0.80 o                         
   5  -3   8          0.01          0.27         0.71 o                         
  -7  -2   8          0.21          0.82         0.76 o                         
  -6  -2   8          0.12         -1.36         1.36 o                         
  -5  -2   8          4.64          4.90         2.07 o                         
  -4  -2   8         45.29         56.04         6.67 o                         
  -3  -2   8         15.93         17.56         1.66 o                         
  -2  -2   8          1.30          1.66         0.34 o                         
  -1  -2   8         93.58         93.77         3.49 o                         
   0  -2   8          6.99          6.19         0.73 o                         
   1  -2   8         40.18         45.92         1.76 o                         
   2  -2   8         27.09         25.93         4.59 o                         
   3  -2   8         17.61         18.24         1.79 o                         
   4  -2   8         10.45          9.64         1.21 o                         
   5  -2   8          2.33          3.91         2.47 o                         
  -7  -1   8          3.60          1.58         1.00 o                         
  -6  -1   8          1.14          0.86         0.68 o                         
  -5  -1   8          7.01          8.23         1.52 o                         
  -4  -1   8         10.82         10.13         2.61 o                         
  -3  -1   8          9.72          9.09         2.26 o                         
  -2  -1   8         68.21         73.16         3.49 o                         
  -1  -1   8          0.08          0.70         0.27 o                         
   0  -1   8         29.26         28.57         1.91 o                         
   1  -1   8         12.56         12.93         1.74 o                         
   2  -1   8         56.63         55.59         8.16 o                         
   3  -1   8         37.22         34.75         2.56 o                         
   4  -1   8          0.11         -0.22         0.23 o                         
   5  -1   8          6.06          5.82         1.13 o                         
  -6   0   8          0.17         -0.43         0.56 o                         
  -5   0   8          1.23          1.90         0.87 o                         
  -4   0   8         36.01         36.72         6.60 o                         
  -3   0   8          2.55          2.41         0.81 o                         
  -2   0   8         47.17         46.52         6.12 o                         
  -1   0   8        149.50        150.24         7.77 o                         
   0   0   8        110.60        111.79         4.23 o                         
   1   0   8         14.65         15.14         1.50 o                         
   2   0   8         25.93         31.99         2.57 o                         
   3   0   8         25.06         26.88         1.87 o                         
   4   0   8          2.89          2.52         0.51 o                         
   5   0   8          0.01          0.84         0.55 o                         
   6   0   8          3.99          2.31         1.10 o                         
  -6   1   8          1.14          2.20         1.46 o                         
  -5   1   8          7.00          5.06         1.45 o                         
  -4   1   8         10.79          8.99         1.73 o                         
  -3   1   8          9.72          8.72         1.62 o                         
  -2   1   8         68.22         63.41         5.33 o                         
  -1   1   8          0.08          0.86         0.34 o                         
   0   1   8         29.34         29.93         3.89 o                         
   1   1   8         12.60         13.57         2.63 o                         
   2   1   8         56.64         52.16         5.21 o                         
   3   1   8         37.18         36.45         3.20 o                         
   4   1   8          0.11         -0.18         0.34 o                         
   5   1   8          6.06          5.76         1.44 o                         
   6   1   8          1.85          1.59         1.35 o                         
  -6   2   8          0.12         -0.25         0.63 o                         
  -5   2   8          4.64          4.24         1.35 o                         
  -4   2   8         45.27         43.52         3.93 o                         
  -3   2   8         15.93         15.49         2.14 o                         
  -2   2   8          1.32          0.35         0.56 o                         
  -1   2   8         93.61        101.70         8.06 o                         
   0   2   8          7.01          7.80         2.16 o                         
   1   2   8         40.26         50.26         5.58 o                         
   2   2   8         27.07         23.83         7.50 o                         
   3   2   8         17.58         15.66         2.38 o                         
   4   2   8         10.45         10.54         1.41 o                         
   5   2   8          2.32          3.53         1.23 o                         
   6   2   8          0.66          0.15         1.02 o                         
  -5   3   8          2.10          2.00         0.99 o                         
  -4   3   8          8.12          6.98         1.59 o                         
  -3   3   8         66.31         57.54        10.02 o                         
  -2   3   8         39.35         39.04         5.21 o                         
  -1   3   8         46.17         39.47         5.20 o                         
   0   3   8          2.47          1.70         0.92 o                         
   1   3   8         16.46         16.40         3.25 o                         
   2   3   8          4.25          2.84         1.43 o                         
   3   3   8         12.70         14.26         1.77 o                         
   4   3   8          0.99          0.90         0.51 o                         
   5   3   8          0.01          0.96         0.68 o                         
  -5   4   8          4.31          3.96         1.66 o                         
  -4   4   8          1.20          0.22         0.58 o                         
  -3   4   8          5.09          4.83         1.92 o                         
  -2   4   8        199.45        203.11        13.60 o                         
  -1   4   8         26.73         25.67         4.38 o                         
   0   4   8         38.74         41.08         5.45 o                         
   1   4   8         21.33         25.53         4.21 o                         
   2   4   8          0.08          1.90         1.24 o                         
   3   4   8          2.84          3.60         1.06 o                         
   4   4   8          1.69         -0.01         0.90 o                         
   5   4   8          1.39          1.52         2.01 o                         
  -5   5   8          1.01          1.12         1.17 o                         
  -4   5   8          0.04         -1.21         1.21 o                         
  -3   5   8          7.67          6.24         2.44 o                         
  -2   5   8         22.21         33.30         5.59 o                         
  -1   5   8          7.29          8.43         2.85 o                         
   0   5   8         24.02         21.59         4.27 o                         
   1   5   8         11.64         11.97         3.01 o                         
   2   5   8          5.27          5.90         1.23 o                         
   3   5   8          0.04          0.04         0.43 o                         
   4   5   8          1.56          1.74         1.79 o                         
  -5   6   8          0.65         -0.15         0.68 o                         
  -4   6   8          0.69         -1.42         1.42 o                         
  -3   6   8          2.49          1.68         1.39 o                         
  -2   6   8          8.18          6.93         2.72 o                         
  -1   6   8         18.28         16.74         4.17 o                         
   0   6   8          1.13          0.82         0.67 o                         
   1   6   8          5.29          4.16         2.05 o                         
   2   6   8          5.30          5.55         1.28 o                         
   3   6   8          0.83          1.72         0.87 o                         
  -3   7   8          3.28          3.71         2.44 o                         
  -2   7   8          0.15          0.12         1.18 o                         
  -1   7   8          1.07          1.18         0.97 o                         
   0   7   8          4.89          6.30         2.74 o                         
   1   7   8          0.75         -0.11         0.74 o                         
   2   7   8          0.31          0.50         0.50 o                         
   3   7   8          1.40          0.55         1.32 o                         
   0   8   8          2.61          3.26         1.10 o                         
   1   8   8          1.87          1.36         0.83 o                         
   2   8   8          0.07          0.66         1.23 o                         
   0  -8   9          0.07         -1.04         1.07 o                         
   1  -8   9          0.81          3.84         1.93 o                         
  -2  -7   9          2.88          4.53         2.29 o                         
  -1  -7   9          1.85          3.13         1.67 o                         
   0  -7   9          7.00          8.98         2.92 o                         
   1  -7   9          0.43          0.54         0.50 o                         
   2  -7   9          0.17          0.00         0.82 o                         
  -3  -6   9          3.89          2.78         1.67 o                         
  -2  -6   9          7.14          8.74         2.67 o                         
  -1  -6   9          3.59          5.99         2.11 o                         
   0  -6   9          1.11          0.58         0.72 o                         
   1  -6   9          0.58          0.24         0.92 o                         
   2  -6   9          2.89          1.22         0.69 o                         
   3  -6   9          1.65         -0.81         1.00 o                         
  -4  -5   9          1.40          0.92         0.95 o                         
  -3  -5   9          1.34          2.14         1.58 o                         
  -2  -5   9          3.81          6.38         2.17 o                         
  -1  -5   9         14.32         18.44         3.60 o                         
   0  -5   9          5.73          5.13         1.36 o                         
   1  -5   9         29.61         33.87         3.41 o                         
   2  -5   9          0.72          0.36         0.73 o                         
   3  -5   9          1.32          2.28         1.70 o                         
   4  -5   9          2.40          4.92         2.41 o                         
  -5  -4   9          1.33          0.15         1.27 o                         
  -4  -4   9          7.27          7.27         2.57 o                         
  -3  -4   9         38.33         43.79         6.00 o                         
  -2  -4   9          3.92          2.29         1.32 o                         
  -1  -4   9          3.01          4.40         1.16 o                         
   0  -4   9         17.08         17.71         2.22 o                         
   1  -4   9          7.06          3.64         2.48 o                         
   2  -4   9          6.12          7.90         1.55 o                         
   3  -4   9          3.84          3.60         2.07 o                         
   4  -4   9          0.99          0.94         1.34 o                         
  -6  -3   9          0.05         -1.55         1.55 o                         
  -5  -3   9          0.25          1.81         1.62 o                         
  -4  -3   9          2.95          3.56         1.92 o                         
  -3  -3   9         14.95         17.30         3.69 o                         
  -2  -3   9         79.94         81.68         7.44 o                         
  -1  -3   9         93.38        102.55         4.03 o                         
   0  -3   9         26.42         22.72         2.65 o                         
   1  -3   9         41.39         43.21         6.50 o                         
   2  -3   9          1.80          1.49         0.65 o                         
   3  -3   9          1.40          1.50         0.34 o                         
   4  -3   9          0.35          0.12         0.49 o                         
   5  -3   9          0.41          0.71         1.01 o                         
  -6  -2   9          1.29          0.63         5.51 o                         
  -5  -2   9          1.24          2.23         1.41 o                         
  -4  -2   9          9.45         11.25         3.15 o                         
  -3  -2   9         19.20         22.54         1.79 o                         
  -2  -2   9         51.78         45.76         7.25 o                         
  -1  -2   9         30.60         29.40         1.98 o                         
   0  -2   9          8.72          7.88         1.08 o                         
   1  -2   9          4.11          3.51         0.45 o                         
   2  -2   9         35.44         25.03         7.28 o                         
   3  -2   9         20.21         22.27         1.94 o                         
   4  -2   9          5.62          4.31         0.96 o                         
   5  -2   9          0.05         -0.77         1.00 o                         
  -6  -1   9          1.44          2.58         1.23 o                         
  -5  -1   9          5.59          5.89         1.40 o                         
  -4  -1   9          7.56          6.83         1.70 o                         
  -3  -1   9         41.84         46.51         5.66 o                         
  -2  -1   9         24.87         29.71         2.30 o                         
  -1  -1   9         54.78         51.57         3.34 o                         
   0  -1   9          5.62          4.74         0.58 o                         
   1  -1   9         12.72         12.87         1.84 o                         
   2  -1   9         11.61         11.54         1.88 o                         
   3  -1   9         31.83         31.51         2.97 o                         
   4  -1   9          4.23          4.36         0.86 o                         
   5  -1   9          1.47          1.34         0.61 o                         
  -6   0   9          6.26          6.62         1.90 o                         
  -5   0   9          2.01          4.11         2.21 o                         
  -4   0   9         38.12         42.37         6.76 o                         
  -3   0   9          1.06          1.13         0.47 o                         
  -2   0   9         30.50         33.41         2.96 o                         
  -1   0   9         84.27         80.26         3.74 o                         
   0   0   9         16.63         13.86         1.40 o                         
   1   0   9          5.09          5.49         1.18 o                         
   2   0   9          2.62          1.42         0.60 o                         
   3   0   9          6.50          2.79         1.18 o                         
   4   0   9         22.70         21.81         2.13 o                         
   5   0   9          8.57          4.45         1.24 o                         
  -6   1   9          1.44         -0.68         0.96 o                         
  -5   1   9          5.60          4.83         1.78 o                         
  -4   1   9          7.56          6.15         1.68 o                         
  -3   1   9         41.79         36.10         5.60 o                         
  -2   1   9         24.88         23.40         2.46 o                         
  -1   1   9         54.74         57.30         3.62 o                         
   0   1   9          5.61          5.11         1.70 o                         
   1   1   9         12.73         13.64         2.74 o                         
   2   1   9         11.59         11.53         2.57 o                         
   3   1   9         31.80         24.93        10.21 o                         
   4   1   9          4.24          4.93         0.99 o                         
   5   1   9          1.48          1.67         0.80 o                         
   6   1   9          0.80         -0.08         0.50 o                         
  -6   2   9          1.30          4.17         2.22 o                         
  -5   2   9          1.23          0.63         1.11 o                         
  -4   2   9          9.42          8.05         1.74 o                         
  -3   2   9         19.21         17.79         2.41 o                         
  -2   2   9         51.89         48.49         8.22 o                         
  -1   2   9         30.61         31.80         4.68 o                         
   0   2   9          8.72         10.01         2.61 o                         
   1   2   9          4.11          4.36         1.75 o                         
   2   2   9         35.47         33.97         4.76 o                         
   3   2   9         20.22         24.86         2.21 o                         
   4   2   9          5.61          6.65         1.25 o                         
   5   2   9          0.06          0.15         0.62 o                         
   6   2   9          2.71          3.59         1.49 o                         
  -5   3   9          0.25         -0.90         0.90 o                         
  -4   3   9          2.95          1.45         0.82 o                         
  -3   3   9         14.94         14.29         3.19 o                         
  -2   3   9         79.93         87.81         8.48 o                         
  -1   3   9         93.46        102.77         9.07 o                         
   0   3   9         26.43         23.39         4.19 o                         
   1   3   9         41.44         46.73         5.99 o                         
   2   3   9          1.81          2.25         1.34 o                         
   3   3   9          1.39          1.59         0.70 o                         
   4   3   9          0.36         -0.59         0.59 o                         
   5   3   9          0.41         -0.75         0.75 o                         
  -5   4   9          1.33          0.87         0.73 o                         
  -4   4   9          7.25          4.99         1.55 o                         
  -3   4   9         38.29         33.62         5.41 o                         
  -2   4   9          3.92          5.06         2.13 o                         
  -1   4   9          3.00          1.44         0.94 o                         
   0   4   9         17.09         16.40         3.76 o                         
   1   4   9          7.07          7.57         2.57 o                         
   2   4   9          6.13          6.83         2.37 o                         
   3   4   9          3.83          3.29         1.01 o                         
   4   4   9          0.99          0.72         0.67 o                         
  -5   5   9          2.21          2.21         1.62 o                         
  -4   5   9          1.41          2.93         1.50 o                         
  -3   5   9          1.33         -0.80         1.04 o                         
  -2   5   9          3.82          3.66         1.87 o                         
  -1   5   9         14.30         16.51         3.91 o                         
   0   5   9          5.74          2.51         1.66 o                         
   1   5   9         29.63         28.01         5.08 o                         
   2   5   9          0.72          1.26         0.74 o                         
   3   5   9          1.32          0.92         0.62 o                         
   4   5   9          2.41          2.35         1.26 o                         
  -4   6   9          0.68          1.57         1.07 o                         
  -3   6   9          3.89          0.35         0.80 o                         
  -2   6   9          7.12          6.98         2.89 o                         
  -1   6   9          3.59          3.28         1.97 o                         
   0   6   9          1.11          0.87         1.38 o                         
   1   6   9          0.58          0.24         1.46 o                         
   2   6   9          2.88          1.84         1.15 o                         
   3   6   9          1.65          1.33         0.91 o                         
  -2   7   9          2.88          2.26         1.98 o                         
  -1   7   9          1.86          5.83         2.91 o                         
   0   7   9          7.01          7.61         3.10 o                         
   1   7   9          0.43          0.23         0.94 o                         
   2   7   9          0.17          0.20         0.48 o                         
   3   7   9          0.13         -0.24         0.91 o                         
   1  -8  10          0.50          1.08         1.02 o                         
  -1  -7  10          2.96          5.62         2.42 o                         
   0  -7  10          1.91          3.19         1.20 o                         
   1  -7  10          0.65          1.37         0.88 o                         
  -3  -6  10          0.44          2.17         1.69 o                         
  -2  -6  10          2.54          3.52         1.76 o                         
  -1  -6  10          5.51          6.40         2.31 o                         
   0  -6  10          1.30          2.44         0.95 o                         
   1  -6  10          0.70          1.79         0.86 o                         
   2  -6  10          3.23          2.75         1.52 o                         
  -4  -5  10          0.94          2.22         1.51 o                         
  -3  -5  10          3.14          3.12         1.14 o                         
  -2  -5  10         10.84         11.10         2.85 o                         
  -1  -5  10          6.60          4.48         1.22 o                         
   0  -5  10          0.51          1.37         0.76 o                         
   1  -5  10          1.53          0.62         0.50 o                         
   2  -5  10          2.18          2.88         0.98 o                         
   3  -5  10          0.42          1.60         1.33 o                         
  -4  -4  10          3.87          5.50         2.62 o                         
  -3  -4  10          3.40          3.11         1.71 o                         
  -2  -4  10          0.86          1.52         0.69 o                         
  -1  -4  10          8.68          8.41         1.67 o                         
   0  -4  10          8.91         10.43         1.72 o                         
   1  -4  10          4.55          5.27         1.47 o                         
   2  -4  10         28.25         36.13         5.37 o                         
   3  -4  10          0.63          0.14         0.47 o                         
   4  -4  10          1.87          2.30         1.62 o                         
  -5  -3  10          2.97          3.60         2.20 o                         
  -4  -3  10          4.94          4.60         2.15 o                         
  -3  -3  10          7.46          8.18         1.41 o                         
  -2  -3  10         22.71         25.84         2.67 o                         
  -1  -3  10         16.30         14.64         1.50 o                         
   0  -3  10          5.16          3.40         0.66 o                         
   1  -3  10         30.83         32.90         5.90 o                         
   2  -3  10          0.81         -0.73         2.19 o                         
   3  -3  10          0.63          0.36         0.62 o                         
   4  -3  10          1.23          2.69         1.68 o                         
  -5  -2  10          0.12          0.59         0.84 o                         
  -4  -2  10          6.20          8.48         2.78 o                         
  -3  -2  10         23.66         26.56         2.01 o                         
  -2  -2  10          8.58          7.17         2.25 o                         
  -1  -2  10        142.78        153.52         7.14 o                         
   0  -2  10         95.51         95.45         5.45 o                         
   1  -2  10          0.77          1.23         0.68 o                         
   2  -2  10          1.08          1.29         0.62 o                         
   3  -2  10          2.85          3.78         0.80 o                         
   4  -2  10          1.34          2.34         1.81 o                         
   5  -2  10          0.39          3.33         2.04 o                         
  -6  -1  10          4.39          2.21         1.90 o                         
  -5  -1  10          0.63          0.35         0.39 o                         
  -4  -1  10         12.05         11.34         2.20 o                         
  -3  -1  10          5.02          4.34         1.08 o                         
  -2  -1  10         38.25         43.68         2.69 o                         
  -1  -1  10         16.43         17.02         1.25 o                         
   0  -1  10         28.10         25.74         1.44 o                         
   1  -1  10         37.57         39.67         3.52 o                         
   2  -1  10         19.47         20.13         3.07 o                         
   3  -1  10          2.25          1.59         0.62 o                         
   4  -1  10          5.34          4.24         0.95 o                         
   5  -1  10          1.06          0.45         0.61 o                         
  -6   0  10          4.60          5.32         1.76 o                         
  -5   0  10          1.83          2.65         1.19 o                         
  -4   0  10         17.86         17.91         2.67 o                         
  -3   0  10         76.46         76.30         6.37 o                         
  -2   0  10          3.53          2.33         1.11 o                         
  -1   0  10          3.19          2.63         0.83 o                         
   0   0  10          1.85          1.92         0.56 o                         
   1   0  10          9.81          9.10         1.72 o                         
   2   0  10          1.36          2.71         0.93 o                         
   3   0  10         16.66         20.13         3.15 o                         
   4   0  10          7.16          6.55         1.43 o                         
   5   0  10          1.28          0.64         0.56 o                         
  -5   1  10          0.63          0.77         0.70 o                         
  -4   1  10         12.03          9.83         1.97 o                         
  -3   1  10          4.98          2.50         1.05 o                         
  -2   1  10         38.22         32.10         3.00 o                         
  -1   1  10         16.49         18.84         2.12 o                         
   0   1  10         28.11         24.87         4.09 o                         
   1   1  10         37.54         40.94         5.34 o                         
   2   1  10         19.47         25.04         4.14 o                         
   3   1  10          2.26          1.88         1.14 o                         
   4   1  10          5.34          4.44         1.04 o                         
   5   1  10          1.06         -0.02         0.58 o                         
   6   1  10          0.16         -1.22         1.22 o                         
  -5   2  10          0.12          0.65         1.80 o                         
  -4   2  10          6.22          5.67         1.51 o                         
  -3   2  10         23.61         17.71         3.16 o                         
  -2   2  10          8.58          8.14         1.55 o                         
  -1   2  10        142.86        160.38        11.50 o                         
   0   2  10         95.50        103.27         8.96 o                         
   1   2  10          0.76         -0.08         0.74 o                         
   2   2  10          1.07         -1.59         1.59 o                         
   3   2  10          2.85          4.60         1.84 o                         
   4   2  10          1.35          0.59         1.70 o                         
   5   2  10          0.39          1.35         0.82 o                         
  -5   3  10          2.98          1.68         1.12 o                         
  -4   3  10          4.94          3.24         1.17 o                         
  -3   3  10          7.45          5.95         1.56 o                         
  -2   3  10         22.68         24.57         4.59 o                         
  -1   3  10         16.23         15.05         3.57 o                         
   0   3  10          5.15          6.91         2.43 o                         
   1   3  10         30.87         33.21         5.35 o                         
   2   3  10          0.81          0.95         0.97 o                         
   3   3  10          0.63         -0.57         0.84 o                         
   4   3  10          1.23          2.43         1.13 o                         
   5   3  10          1.24          0.01         0.45 o                         
  -5   4  10          0.30          1.31         0.84 o                         
  -4   4  10          3.86          2.12         1.38 o                         
  -3   4  10          3.39          2.41         1.61 o                         
  -2   4  10          0.86          2.15         1.11 o                         
  -1   4  10          8.71         11.09         3.33 o                         
   0   4  10          8.89          8.87         2.95 o                         
   1   4  10          4.57          2.44         1.86 o                         
   2   4  10         28.27         32.45         5.59 o                         
   3   4  10          0.63          1.58         0.77 o                         
   4   4  10          1.87          0.72         0.76 o                         
  -5   5  10          1.03          2.06         1.90 o                         
  -4   5  10          0.95          2.51         1.82 o                         
  -3   5  10          3.13          2.72         1.73 o                         
  -2   5  10         10.81         10.25         3.37 o                         
  -1   5  10          6.58          6.01         2.41 o                         
   0   5  10          0.51          0.27         0.56 o                         
   1   5  10          1.53         -0.57         1.04 o                         
   2   5  10          2.19          0.64         0.97 o                         
   3   5  10          0.42          1.15         0.61 o                         
  -3   6  10          0.45         -1.51         1.51 o                         
  -2   6  10          2.54          5.94         2.58 o                         
  -1   6  10          5.49          6.08         2.96 o                         
   0   6  10          1.30          1.82         1.37 o                         
   1   6  10          0.70          1.71         1.73 o                         
   2   6  10          3.24          4.06         1.27 o                         
   3   6  10          0.49          2.07         2.48 o                         
  -1   7  10          2.95          2.10         1.88 o                         
   0   7  10          1.91          0.36         0.99 o                         
   1   7  10          0.65         -0.05         0.67 o                         
   2   7  10          0.82          0.02         0.91 o                         
  -1  -7  11          1.18          1.21         0.75 o                         
   0  -7  11          1.76          0.92         2.56 o                         
   1  -7  11          1.29          1.90         1.30 o                         
  -2  -6  11          1.92          3.55         1.18 o                         
  -1  -6  11          4.46          5.24         1.48 o                         
   0  -6  11          3.49          5.89         1.59 o                         
   1  -6  11          1.80          0.48         1.27 o                         
   2  -6  11          0.13          0.32         0.69 o                         
  -3  -5  11          2.01          2.18         1.42 o                         
  -2  -5  11          2.69          2.94         1.79 o                         
  -1  -5  11          4.49          5.70         1.35 o                         
   0  -5  11          6.16          7.81         1.83 o                         
   1  -5  11          4.78          5.86         1.46 o                         
   2  -5  11          2.25          2.12         1.95 o                         
   3  -5  11          0.83          0.99         1.11 o                         
  -4  -4  11          4.07          6.33         2.72 o                         
  -3  -4  11          2.80          5.83         2.46 o                         
  -2  -4  11          2.84          3.71         1.10 o                         
  -1  -4  11          5.10          4.11         1.21 o                         
   0  -4  11          8.26         10.56         1.89 o                         
   1  -4  11          6.11          2.28         1.75 o                         
   2  -4  11          1.95          3.04         1.12 o                         
   3  -4  11          2.19          1.68         1.39 o                         
  -4  -3  11          2.37          2.28         1.92 o                         
  -3  -3  11          0.18          0.16         0.55 o                         
  -2  -3  11         14.93         18.15         2.36 o                         
  -1  -3  11          8.93         10.82         1.90 o                         
   0  -3  11         18.66         21.75         3.44 o                         
   1  -3  11         12.00         13.16         2.02 o                         
   2  -3  11          4.52          4.33         1.13 o                         
   3  -3  11          2.24          3.81         1.86 o                         
   4  -3  11          0.92          0.28         0.64 o                         
  -5  -2  11          2.60          3.01         1.36 o                         
  -4  -2  11          3.91          8.46         3.07 o                         
  -3  -2  11         18.42         20.09         2.99 o                         
  -2  -2  11         17.54         20.60         2.87 o                         
  -1  -2  11         16.04         15.77         3.35 o                         
   0  -2  11         20.76         19.59         2.73 o                         
   1  -2  11         17.46         18.28         2.36 o                         
   2  -2  11          7.64          7.45         1.52 o                         
   3  -2  11          0.24          1.18         1.02 o                         
   4  -2  11          0.76          1.38         0.91 o                         
  -5  -1  11          2.67          3.37         1.11 o                         
  -4  -1  11          0.30          0.15         0.68 o                         
  -3  -1  11         15.18         16.34         2.50 o                         
  -2  -1  11         37.01         42.71         4.53 o                         
  -1  -1  11         75.90         73.84         6.40 o                         
   0  -1  11        124.73        141.63         4.33 o                         
   1  -1  11          1.56          2.03         0.82 o                         
   2  -1  11          0.21         -0.44         0.48 o                         
   3  -1  11          2.28          2.31         1.36 o                         
   4  -1  11          2.93          3.31         1.19 o                         
  -5   0  11          0.00         -0.52         1.74 o                         
  -4   0  11          5.64          4.08         2.36 o                         
  -3   0  11         18.12         20.33         2.74 o                         
  -2   0  11         16.10         14.31         2.68 o                         
  -1   0  11         27.46         28.19         2.59 o                         
   0   0  11          6.14          3.88         1.09 o                         
   1   0  11         37.81         42.90         5.23 o                         
   2   0  11          3.71          5.51         1.48 o                         
   3   0  11         13.66         12.61         2.26 o                         
   4   0  11          1.52          0.90         0.61 o                         
   5   0  11          0.53         -0.08         0.44 o                         
  -5   1  11          2.67          2.76         1.27 o                         
  -4   1  11          0.30          0.28         0.44 o                         
  -3   1  11         15.18         13.15         2.14 o                         
  -2   1  11         36.97         30.35         7.39 o                         
  -1   1  11         75.85         78.50         4.66 o                         
   0   1  11        124.95        147.90        11.29 o                         
   1   1  11          1.56          0.39         0.64 o                         
   2   1  11          0.21          0.80         0.86 o                         
   3   1  11          2.28          5.17         2.04 o                         
   4   1  11          2.93          3.86         1.27 o                         
   5   1  11          0.02         -0.23         0.98 o                         
  -5   2  11          2.58          1.08         0.86 o                         
  -4   2  11          3.91          3.87         1.40 o                         
  -3   2  11         18.38         14.22         2.26 o                         
  -2   2  11         17.53         13.36         2.07 o                         
  -1   2  11         16.04         17.88         3.93 o                         
   0   2  11         20.71         17.75         4.03 o                         
   1   2  11         17.46         18.81         3.89 o                         
   2   2  11          7.63         10.12         2.94 o                         
   3   2  11          0.24          0.28         0.63 o                         
   4   2  11          0.76          0.91         0.79 o                         
   5   2  11          0.92          0.70         0.68 o                         
  -5   3  11          0.10          2.30         1.09 o                         
  -4   3  11          2.37          0.92         0.71 o                         
  -3   3  11          0.19          1.07         0.74 o                         
  -2   3  11         14.91         18.66         4.18 o                         
  -1   3  11          8.96          9.16         2.98 o                         
   0   3  11         18.63         17.95         4.10 o                         
   1   3  11         12.00         12.86         3.38 o                         
   2   3  11          4.53          5.35         2.13 o                         
   3   3  11          2.24          3.03         0.98 o                         
   4   3  11          0.92          0.54         0.50 o                         
  -5   4  11          3.18          0.73         0.71 o                         
  -4   4  11          4.08          6.01         2.66 o                         
  -3   4  11          2.79          3.35         2.17 o                         
  -2   4  11          2.85          3.53         2.05 o                         
  -1   4  11          5.10          4.52         1.97 o                         
   0   4  11          8.25          9.62         3.21 o                         
   1   4  11          6.10          3.97         1.86 o                         
   2   4  11          1.95          3.17         2.01 o                         
   3   4  11          2.19          1.25         0.70 o                         
   4   4  11          1.34          0.05         1.67 o                         
  -4   5  11          1.42         -1.06         1.06 o                         
  -3   5  11          2.01          2.19         1.64 o                         
  -2   5  11          2.70          4.81         2.74 o                         
  -1   5  11          4.49          2.99         1.74 o                         
   0   5  11          6.17          7.20         2.79 o                         
   1   5  11          4.78          4.41         2.39 o                         
   2   5  11          2.26          5.67         2.80 o                         
   3   5  11          0.83          0.03         0.67 o                         
  -2   6  11          1.92          0.42         0.64 o                         
  -1   6  11          4.46          3.19         1.92 o                         
   0   6  11          3.48          2.18         1.74 o                         
   1   6  11          1.81          1.06         1.57 o                         
   2   6  11          0.13         -1.63         1.63 o                         
   3   6  11          0.58          2.12         1.75 o                         
  -1  -7  12          0.16          0.38         0.64 o                         
   0  -7  12          0.00          1.83         1.35 o                         
  -1  -6  12          3.04          7.33         1.84 o                         
   0  -6  12          1.26          1.82         0.91 o                         
   1  -6  12          0.29         -0.75         0.75 o                         
  -2  -5  12          0.04         -0.66         4.33 o                         
  -1  -5  12          2.95          0.95         1.71 o                         
   0  -5  12          0.98          1.70         0.84 o                         
   1  -5  12          3.51          3.66         1.55 o                         
   2  -5  12          0.56          2.59         1.63 o                         
  -3  -4  12          5.52          8.71         3.04 o                         
  -2  -4  12          1.87          3.27         1.12 o                         
  -1  -4  12          2.13          3.74         1.17 o                         
   0  -4  12          0.71          2.84         0.98 o                         
   1  -4  12          3.89          3.22         1.05 o                         
   2  -4  12          1.37          2.19         1.43 o                         
   3  -4  12          0.05          0.32         0.65 o                         
  -4  -3  12          1.14          2.04         2.02 o                         
  -3  -3  12          1.78          4.14         2.04 o                         
  -2  -3  12          0.56          0.39         0.38 o                         
  -1  -3  12          5.50          5.63         1.43 o                         
   0  -3  12         24.04         29.99         3.39 o                         
   1  -3  12          0.11          0.16         0.50 o                         
   2  -3  12          0.47          0.81         1.13 o                         
   3  -3  12          0.68          0.04         0.38 o                         
  -5  -2  12          0.55          0.77         1.04 o                         
  -4  -2  12          2.04          1.33         0.90 o                         
  -3  -2  12          2.77          3.56         1.39 o                         
  -2  -2  12         20.97         21.50         3.93 o                         
  -1  -2  12          9.62         11.74         1.99 o                         
   0  -2  12          0.44          0.53         0.47 o                         
   1  -2  12         29.42         31.51         3.25 o                         
   2  -2  12          1.65          1.20         0.74 o                         
   3  -2  12          3.96          2.77         1.69 o                         
   4  -2  12          1.52          5.85         2.53 o                         
  -5  -1  12          0.39         -0.33         0.85 o                         
  -4  -1  12          0.92         -0.03         0.69 o                         
  -3  -1  12          5.93          4.16         1.72 o                         
  -2  -1  12         14.07         14.05         3.74 o                         
  -1  -1  12         24.53         24.81         2.59 o                         
   0  -1  12          8.99          8.27         1.71 o                         
   1  -1  12          4.55          5.72         1.46 o                         
   2  -1  12          0.65          0.59         0.95 o                         
   3  -1  12          1.56          2.05         1.28 o                         
   4  -1  12          0.01          0.01         0.38 o                         
  -5   0  12          0.05         -1.41         1.50 o                         
  -4   0  12          0.06         -0.64         0.64 o                         
  -3   0  12          0.30         -0.52         0.52 o                         
  -2   0  12          2.34          1.15         0.58 o                         
  -1   0  12          0.39          0.43         0.29 o                         
   0   0  12         81.78         95.76         9.34 o                         
   1   0  12         26.57         29.34         3.48 o                         
   2   0  12          4.39          4.13         1.34 o                         
   3   0  12          0.71         -0.56         0.75 o                         
   4   0  12          0.13         -0.71         0.97 o                         
  -5   1  12          0.39          0.58         1.69 o                         
  -4   1  12          0.91          0.95         0.63 o                         
  -3   1  12          5.93          4.05         1.23 o                         
  -2   1  12         14.11         11.77         2.43 o                         
  -1   1  12         24.49         28.44         5.05 o                         
   0   1  12          8.93         13.58         3.54 o                         
   1   1  12          4.56          3.10         1.61 o                         
   2   1  12          0.65          1.52         1.22 o                         
   3   1  12          1.56         -0.01         1.16 o                         
   4   1  12          0.01         -0.03         0.59 o                         
   5   1  12          0.80          1.58         1.22 o                         
  -5   2  12          0.55          1.51         0.93 o                         
  -4   2  12          2.04          1.79         0.90 o                         
  -3   2  12          2.76          2.68         0.98 o                         
  -2   2  12         20.93         23.85         4.67 o                         
  -1   2  12          9.62         10.78         2.99 o                         
   0   2  12          0.43          0.62         0.86 o                         
   1   2  12         29.46         40.27         6.28 o                         
   2   2  12          1.66          0.50         1.35 o                         
   3   2  12          3.96          9.08         3.03 o                         
   4   2  12          1.52          1.47         0.93 o                         
  -5   3  12          2.65         -0.52         1.69 o                         
  -4   3  12          1.14          0.93         0.72 o                         
  -3   3  12          1.78          2.23         1.88 o                         
  -2   3  12          0.55          1.34         1.27 o                         
  -1   3  12          5.48          3.25         1.93 o                         
   0   3  12         24.03         25.99         5.14 o                         
   1   3  12          0.11         -1.32         1.32 o                         
   2   3  12          0.47         -2.19         2.19 o                         
   3   3  12          0.67         -1.41         1.41 o                         
   4   3  12          0.10          0.95         0.94 o                         
  -4   4  12          0.66          0.51         0.91 o                         
  -3   4  12          5.52          5.35         2.61 o                         
  -2   4  12          1.87          1.95         1.11 o                         
  -1   4  12          2.13          3.99         2.42 o                         
   0   4  12          0.71          0.59         1.20 o                         
   1   4  12          3.89          4.59         2.10 o                         
   2   4  12          1.38          1.71         1.56 o                         
   3   4  12          0.05         -0.31         0.55 o                         
  -2   5  12          0.04         -1.35         1.40 o                         
  -1   5  12          2.94          2.24         2.02 o                         
   0   5  12          0.98          1.48         1.69 o                         
   1   5  12          3.51          4.45         2.53 o                         
   2   5  12          0.56          2.10         1.59 o                         
   3   5  12          0.20          0.48         1.71 o                         
   0   6  12          1.26          0.42         1.24 o                         
   1   6  12          0.29          0.18         1.11 o                         
   2   6  12          1.93          0.02         1.29 o                         
  -1  -6  13          0.56          0.23         0.54 o                         
   0  -6  13          0.21         -0.68         0.68 o                         
  -2  -5  13          0.94         -2.63         2.63 o                         
  -1  -5  13          0.79         -0.69         2.94 o                         
   0  -5  13          0.61          1.05         0.79 o                         
   1  -5  13          1.36          1.28         0.77 o                         
  -2  -4  13          0.98          2.16         1.63 o                         
  -1  -4  13          0.52          0.78         0.68 o                         
   0  -4  13          5.89          9.05         2.05 o                         
   1  -4  13          0.97         -0.98         2.53 o                         
   2  -4  13          2.24          3.39         1.92 o                         
  -3  -3  13          0.07          2.29         1.63 o                         
  -2  -3  13          3.06          1.17         0.82 o                         
  -1  -3  13          1.44          1.96         0.81 o                         
   0  -3  13          0.63          1.00         0.64 o                         
   1  -3  13          9.26         10.13         1.98 o                         
   2  -3  13          1.84          1.60         1.75 o                         
   3  -3  13          1.41          2.12         1.49 o                         
  -5  -2  13          5.51          6.56         2.80 o                         
  -4  -2  13          0.19         -1.03         1.03 o                         
  -3  -2  13          2.38          2.38         0.85 o                         
  -2  -2  13          2.84          3.69         1.14 o                         
  -1  -2  13          4.64          4.45         1.23 o                         
   0  -2  13          1.26          0.32         0.43 o                         
   1  -2  13          1.38          2.16         0.97 o                         
   2  -2  13          2.35          2.24         1.00 o                         
   3  -2  13          2.94          1.13         1.09 o                         
  -5  -1  13          1.22         -0.02         0.49 o                         
  -4  -1  13          0.33          1.34         0.85 o                         
  -3  -1  13          1.86          1.11         0.69 o                         
  -2  -1  13          0.73          0.77         0.63 o                         
  -1  -1  13         14.13         18.67         2.65 o                         
   0  -1  13          4.27          3.90         1.30 o                         
   1  -1  13          6.75          7.01         1.72 o                         
   2  -1  13          3.65          6.82         2.18 o                         
   3  -1  13          0.28         -0.05         0.40 o                         
  -5   0  13          1.18          0.09         0.57 o                         
  -4   0  13          1.47          2.76         1.17 o                         
  -3   0  13          0.86          0.41         0.66 o                         
  -2   0  13          8.67          7.78         2.04 o                         
  -1   0  13          0.10          1.70         1.17 o                         
   0   0  13          0.42          0.80         0.98 o                         
   1   0  13          0.31         -0.35         1.31 o                         
   2   0  13          4.64          5.35         2.03 o                         
   3   0  13          0.07         -0.55         0.77 o                         
   4   0  13          0.99         -0.39         0.75 o                         
  -5   1  13          1.23          0.00         1.19 o                         
  -4   1  13          0.33          0.18         1.77 o                         
  -3   1  13          1.86          2.13         0.96 o                         
  -2   1  13          0.73          0.64         0.55 o                         
  -1   1  13         14.15         22.69         4.76 o                         
   0   1  13          4.27          4.15         2.11 o                         
   1   1  13          6.72          9.83         3.17 o                         
   2   1  13          3.65          6.23         2.51 o                         
   3   1  13          0.28         -0.28         0.69 o                         
   4   1  13          4.54          2.20         1.47 o                         
  -5   2  13          5.51          4.44         1.59 o                         
  -4   2  13          0.19          0.41         2.19 o                         
  -3   2  13          2.38          0.25         1.46 o                         
  -2   2  13          2.85         -0.01         0.99 o                         
  -1   2  13          4.64          6.21         2.29 o                         
   0   2  13          1.26          1.85         1.46 o                         
   1   2  13          1.37          0.23         1.05 o                         
   2   2  13          2.36          4.58         2.63 o                         
   3   2  13          2.95          3.91         2.23 o                         
   4   2  13          0.03         -0.54         1.04 o                         
  -4   3  13          4.60          3.59         1.40 o                         
  -3   3  13          0.07          1.55         1.67 o                         
  -2   3  13          3.06          1.01         1.29 o                         
  -1   3  13          1.44          3.23         1.94 o                         
   0   3  13          0.63          1.00         1.01 o                         
   1   3  13          9.27         18.00         4.61 o                         
   2   3  13          1.85          2.00         1.55 o                         
   3   3  13          1.42          2.92         2.02 o                         
  -3   4  13          3.88          2.82         2.05 o                         
  -2   4  13          0.98          2.36         1.86 o                         
  -1   4  13          0.52         -0.41         0.73 o                         
   0   4  13          5.88          9.82         3.46 o                         
   1   4  13          0.96          0.45         1.03 o                         
   2   4  13          2.24          3.52         2.27 o                         
   3   4  13          2.30          7.41         3.15 o                         
  -1   5  13          0.79          4.38         2.90 o                         
   0   5  13          0.61          1.14         1.86 o                         
   1   5  13          1.36          2.54         2.64 o                         
   2   5  13          0.36          0.57         1.14 o                         
  -1  -5  14          0.48         -2.18         2.18 o                         
   0  -5  14          0.23          0.90         0.68 o                         
  -2  -4  14          0.69          1.79         1.77 o                         
  -1  -4  14          5.29          7.08         2.84 o                         
   0  -4  14          2.63          4.42         1.42 o                         
   1  -4  14          2.53          0.28         3.67 o                         
  -2  -3  14          3.24          6.52         2.50 o                         
  -1  -3  14          1.18          2.25         1.60 o                         
   0  -3  14          1.34          1.82         0.87 o                         
   1  -3  14          0.98          1.19         0.78 o                         
   2  -3  14          5.08          5.35         2.65 o                         
  -3  -2  14          0.98          0.76         0.84 o                         
  -2  -2  14          0.94          0.10         0.85 o                         
  -1  -2  14          5.23          6.69         2.48 o                         
   0  -2  14          2.17          3.83         1.28 o                         
   1  -2  14          5.56          4.91         1.58 o                         
   2  -2  14          0.13          2.99         1.72 o                         
  -4  -1  14          0.62         -1.53         1.53 o                         
  -3  -1  14          2.69          3.82         2.09 o                         
  -2  -1  14          2.61          2.68         1.48 o                         
  -1  -1  14          2.27          1.80         1.44 o                         
   0  -1  14          3.44          6.49         1.66 o                         
   1  -1  14          4.78          4.64         1.54 o                         
   2  -1  14          1.13          0.04         0.42 o                         
   3  -1  14          1.22         -0.47         0.78 o                         
  -4   0  14          3.94          3.02         1.91 o                         
  -3   0  14          0.22          0.43         0.79 o                         
  -2   0  14          0.07          1.18         1.22 o                         
  -1   0  14          1.92          3.24         2.18 o                         
   0   0  14          3.75          6.67         2.74 o                         
   1   0  14          0.02         -1.33         1.33 o                         
   2   0  14          1.70         -0.28         0.70 o                         
  -4   1  14          0.63          1.44         1.35 o                         
  -3   1  14          2.70          3.86         2.18 o                         
  -2   1  14          2.61          4.20         2.21 o                         
  -1   1  14          2.28          1.17         1.23 o                         
   0   1  14          3.44          5.04         2.45 o                         
   1   1  14          4.79          3.54         2.10 o                         
   2   1  14          1.13          1.96         1.61 o                         
   3   1  14          1.22          2.37         1.75 o                         
   4   1  14          0.19         -2.17         2.17 o                         
  -3   2  14          0.98          4.25         2.39 o                         
  -2   2  14          0.94          0.96         1.11 o                         
  -1   2  14          5.23          7.87         3.03 o                         
   0   2  14          2.17          0.73         1.03 o                         
   1   2  14          5.56          7.26         3.24 o                         
   2   2  14          0.13          2.06         1.30 o                         
   3   2  14          0.26          1.00         1.35 o                         
  -2   3  14          3.24          5.64         3.18 o                         
  -1   3  14          1.18          1.42         1.87 o                         
   0   3  14          1.34          0.40         1.82 o                         
   1   3  14          0.98         -0.87         1.18 o                         
   2   3  14          5.08         12.77         4.17 o                         
   3   3  14          1.73          0.21         0.85 o                         
  -1   4  14          5.30          3.79         2.42 o                         
   0   4  14          2.63          5.55         2.91 o                         
   1   4  14          2.53          5.63         2.67 o                         
   2   4  14          5.81         -3.18         3.18 o                         
   0  -4  15          2.63          0.49         1.93 o                         
   1  -4  15          0.25          0.64         0.89 o                         
  -1  -3  15          0.53         -0.93         0.93 o                         
   0  -3  15          2.22          5.81         1.72 o                         
   1  -3  15          3.47          2.66         1.25 o                         
  -2  -2  15          3.87          6.89         3.11 o                         
  -1  -2  15          0.43          3.45         2.02 o                         
   0  -2  15          0.51          1.83         0.99 o                         
   1  -2  15          0.29         -0.02         0.60 o                         
   2  -2  15          0.27          1.56         1.33 o                         
  -2  -1  15          5.72          5.35         2.55 o                         
  -1  -1  15          0.31          2.06         1.61 o                         
   0  -1  15          1.04          1.10         0.77 o                         
   1  -1  15          1.79          0.30         1.34 o                         
   2  -1  15          0.26         -1.47         1.47 o                         
  -2   0  15          0.43          0.24         0.70 o                         
  -1   0  15          7.53          9.69         3.24 o                         
   0   0  15          0.14         -1.48         1.48 o                         
   1   0  15          0.01          0.68         1.88 o                         
   2   0  15          0.00         -0.44         0.87 o                         
  -2   1  15          5.71          6.53         3.20 o                         
  -1   1  15          0.31          4.07         2.34 o                         
   0   1  15          1.04          5.14         2.63 o                         
   1   1  15          1.78          1.38         1.44 o                         
   2   1  15          0.27         -0.15         0.69 o                         
   3   1  15          0.02         -0.22         0.79 o                         
  -1   2  15          0.43         -0.82         1.15 o                         
   0   2  15          0.51          1.02         1.24 o                         
   1   2  15          0.29         -0.74         1.13 o                         
   2   2  15          0.27         -1.05         1.40 o                         
   3   2  15          0.39         -2.40         2.40 o                         
   1   3  15          3.48          8.34         3.47 o                         
   2   3  15          1.04          1.64         1.66 o                         
   0  -3  16          2.46          3.00         1.84 o                         
  -1  -2  16          2.51          4.04         2.67 o                         
   0  -2  16          2.22          1.82         1.67 o                         
   1  -2  16          0.26          1.91         0.68 o                         
                                                                                
